# Supplementary material for: Pharmacogenomic knowledge representation, reasoning and genome-based clinical decision support based on OWL 2 DL ontologies
Source: BMC Med Inform Decis Mak. 2015 Feb 22;15:12. doi: 10.1186/s12911-015-0130-1 (PMC4340468; doi:10.1186/s12911-015-0130-1)
Supplement: Additional file 1: — Ontology files. [file 12911_2015_130_MOESM1_ESM.zip]

Archive with 2 entries (2 files):
- Genomic_CDS_BMC_Bioinformatics.owl
- Genomic_CDS_with_demo_patient_BMC_Bioinformatics.owl
