# Supplementary material for: Pharmacogenomic knowledge representation, reasoning and genome-based clinical decision support based on OWL 2 DL ontologies
Source: BMC Med Inform Decis Mak. 2015 Feb 22;15:12. doi: 10.1186/s12911-015-0130-1 (PMC4340468; doi:10.1186/s12911-015-0130-1)
Supplement: Additional file 1: — Ontology files. [file 12911_2015_130_MOESM1_ESM.zip › Genomic_CDS_with_demo_patient_BMC_Bioinformatics.owl]

Prefix: : <http://www.genomic-cds.org/ont/genomic-cds.owl#>
Prefix: dc: <http://purl.org/dc/elements/1.1/>
Prefix: owl: <http://www.w3.org/2002/07/owl#>
Prefix: rdf: <http://www.w3.org/1999/02/22-rdf-syntax-ns#>
Prefix: xsd: <http://www.w3.org/2001/XMLSchema#>
Prefix: rdfs: <http://www.w3.org/2000/01/rdf-schema#>


Ontology: <http://www.genomic-cds.org/ont/genomic-cds.owl>

    Annotations: 
        rdfs:label "Pharmacogenomic Clinical Decision Support ontology ('Genomic CDS')",
        rdfs:comment "If you want to contribute or report a bug, please write an e-mail to Matthias Samwald, samwald@gmx.at",
        dc:license "Creative Commons 3.0 CC-by license",
        dc:creator "Matthias Samwald, http://samwald.info/",
        dc:contributor "Contributors are those that engage in discussions in the context of the Genomic CDS ontology:
Bob Freimuth,
Michel Dumontier, 
Bob Powers, 
Simon Lin, 
Scott Marshall, 
Joanne Luciano, 
Richard Boyce, 
Eric Prud'Hommeaux"
        
AnnotationProperty: rdfs:label

    
AnnotationProperty: rdfs:comment


AnnotationProperty: rdfs:seeAlso


AnnotationProperty: owl:versionInfo


AnnotationProperty: dc:license


AnnotationProperty: dc:creator


AnnotationProperty: dc:contributor


AnnotationProperty: can_be_tested_with
    Annotations: 
        rdfs:label "can be tested with",
        rdfs:comment "A property connecting a genetic marker with a genetic assay that can be used to test for that marker."

		

AnnotationProperty: vcf_format_reference
    Annotations: 
        rdfs:label "Reference polymorphism in VCF format",
        rdfs:comment "It indicates which SNP variant is the reference when parsing VCF file format."


AnnotationProperty: rsid
    Annotations: 
        rdfs:label "rsid",
        rdfs:comment "The RS identifier of a corresponding entry in the NCBI dbSNP database."
    
AnnotationProperty: symbol_of_associated_gene
    Annotations: 
        rdfs:label "symbol of associated gene"


AnnotationProperty: dbsnp_orientation_on_reference_genome
    Annotations: 
        rdfs:label "dbSNP orientation on reference genome",
        rdfs:comment "The orientation of the polymorphism in the corresponding dbSNP entry with respect to the reference genome. The value 'forward' means that the dbSNP entry uses the same orientation as the reference genome, the value 'reverse' means that the dbSNP entry uses the reverse orientation (i.e., the opposite strand of DNA). This information can be used for normalizing the orientation, and converting sequences from one strand to the other. All polymorphisms and sequences in the Genomic CDS ontology are reported using the forward orientation of the reference genome (the 'plus' strand)."

    
AnnotationProperty: CDS_message
    Annotations: 
        rdfs:label "CDS message",
        rdfs:comment "A clinical decision support message relevant for a patient belonging to this class."


AnnotationProperty: source
    Annotations: 
        rdfs:label "Database source",
        rdfs:comment "A generic property that indicates a source database."

AnnotationProperty: textual_genetic_description
    Annotations: 
        rdfs:label "Textual genetic description",
        rdfs:comment "A generic property that provides a textual description of genetic logical statements."
		
AnnotationProperty: phenotype_description
    Annotations: 
        rdfs:label "Phenotype description",
        rdfs:comment "Textual description of a phenotype associated to a CDS rule."
		
AnnotationProperty: recommendation_importance
    Annotations: 
        rdfs:label "recommendation_importance",
        rdfs:comment "Textual description of the importance of a CDS rule. The rules with 'Standard treatment' as value are treated like normal drug recommendation."
		
AnnotationProperty: date_of_evidence
    Annotations: 
        rdfs:label "Date of evidence",
        rdfs:comment "The date when the information was published in the source database."
		
AnnotationProperty: date_of_addition
    Annotations: 
        rdfs:label "Date of addition",
        rdfs:comment "The date when the information was firstly added to the ontology."

AnnotationProperty: date_last_validation
    Annotations: 
        rdfs:label "Date of last validation",
        rdfs:comment "The date when the last update of the information."

AnnotationProperty: author_last_validation
    Annotations: 
        rdfs:label "Author of the last change in the information",
        rdfs:comment "The author of the last validation update."

AnnotationProperty: author_addition
    Annotations: 
        rdfs:label "Author of the first addition of the information",
        rdfs:comment "The author who first added the rule."

AnnotationProperty: importance
	Annotations:
		rdfs:label "The importance of a drug recommendation",
		rdfs:comment "The importance ('Standard treatment' or 'Important modification') of a drug recommendation."

AnnotationProperty: rank
	Annotations:
		rdfs:label "The rank of a genetic marker in a patient's genomic profile.",
		rdfs:comment "The rank of a genetic marker in a patient's genomic profile."
	
	
Datatype: rdf:PlainLiteral

    
AnnotationProperty: relevant_for
    Annotations: 
        rdfs:label "relevant for",
        rdfs:comment "A generic property, stating that one entitiy is relevant in the context of observing some other entity. For example, it can be used to state that a specific classification of a patient is relevant for dosing a specific drug."
    
    
ObjectProperty: has
    Annotations: 
        rdfs:label "has",
        rdfs:comment "A generic property. For example, it can be used to relate a patient with specific attributes and features, such as genetic polymorphisms, alleles and phenotypes."

Class: human
    Annotations: 
        rdfs:label	"Human"
    
Class: human_with_genetic_polymorphism
    Annotations: 
        rdfs:label	"Human with genetic polymorphism",
		rdfs:comment	"This is the root class of all haplotypes defined in the ontology based on a set of SNPs which are associated statistically."
	SubClassOf:
        human
    
    
Class: allele
    Annotations: 
        rdfs:label "Allele",
        rdfs:comment "A specific variant of a gene, including the wild-type allele. Note that the Pharmacogenomc CDS ontology has no dedicated class for genes. Genes are considered as broad classes of alleles."
    
    
Class: polymorphism
    Annotations: 
        rdfs:label "Polymorphism",
        rdfs:comment "A small part of the genome of an individual where studies have shown that genetic sequences vary between individuals. For example: single nucleotide polymorphisms (SNPs), insertions, deletions, indels, microsatellites. All polymorphisms and sequences in the Genomic CDS ontology are reported using the forward orientation of the reference genome (the 'plus' strand)."
    
        
Class: drug
    Annotations: 
        rdfs:label "Drug", 
		rdfs:comment "The root class of the drugs the ontology contains treatment recommendations based on a patient's genotype."
  
Class: human_triggering_CDS_rule
    Annotations: 
        rdfs:label "Human triggering CDS rule"
	Annotations: 
		rdfs:comment "The root class of all clinical guidelines conceptualized as classes in the ontology."
    
    SubClassOf: 
        human
    
    
Class: human_triggering_phenotype_inference_rule

    Annotations: 
        rdfs:label "Human triggering phenotype inference rule",
		rdfs:comment "The root class of conceptualized phenotype variations."
    
    SubClassOf: 
        human
        

Class: human_with_genotype_marker

    Annotations: 
        rdfs:label "Human with a genotype marker variation",
		rdfs:comment "The root class of all SNP variations that are recognized in the ontology."
    
    SubClassOf: 
        human

        
Class: assay

    Annotations: 
        rdfs:label "Assay",
		rdfs:comment "It represents the different genetic analysis formats used to represent the patient's genotype information."
        
 
Class: 23andMe_v2

    Annotations: 
        rdfs:label "23andMe v2"
        
    SubClassOf:
    	assay
    	

Class: 23andMe_v3

    Annotations: 
        rdfs:label "23andMe v3"
        
    SubClassOf:
    	assay
    	
    	
Class: University_of_Florida_and_Stanford_University_chip

    Annotations: 
        rdfs:label "University of Florida and Stanford University chip"
        
    SubClassOf:
    	assay
    	
    	
Class: Affymetrix_DMET_chip

    Annotations: 
        rdfs:label "Affymetrix DMET chip"
        
    SubClassOf:
    	assay
        
Class: 23andMe_v2    
DisjointClasses: 
    23andMe_v2,23andMe_v3,University_of_Florida_and_Stanford_University_chip,Affymetrix_DMET_chip

		
Class: allele    
DisjointClasses: 
    allele,human,polymorphism,drug,assay


Ontology: <http://www.genomic-cds.org/ont/genomic-cds.owl>
    Annotations: owl:versionInfo "2014/08/21"


#
# Pharmacogenomics decision support table data
#

Class: Warfarin
    Annotations: rdfs:label "Warfarin"
    SubClassOf: drug

Class: Clopidogrel
    Annotations: rdfs:label "Clopidogrel"
    SubClassOf: drug

Class: Azathioprine
    Annotations: rdfs:label "Azathioprine"
    SubClassOf: drug

Class: Mercaptopurine
    Annotations: rdfs:label "Mercaptopurine"
    SubClassOf: drug

Class: Thioguanine
    Annotations: rdfs:label "Thioguanine"
    SubClassOf: drug

Class: Codeine
    Annotations: rdfs:label "Codeine"
    SubClassOf: drug

Class: Simvastatin
    Annotations: rdfs:label "Simvastatin"
    SubClassOf: drug

Class: Mirtazapine
    Annotations: rdfs:label "Mirtazapine"
    SubClassOf: drug

Class: Zuclopenthixol
    Annotations: rdfs:label "Zuclopenthixol"
    SubClassOf: drug

Class: Voriconazole
    Annotations: rdfs:label "Voriconazole"
    SubClassOf: drug

Class: Venlafaxine
    Annotations: rdfs:label "Venlafaxine"
    SubClassOf: drug

Class: Tramadol
    Annotations: rdfs:label "Tramadol"
    SubClassOf: drug

Class: Tolbutamide
    Annotations: rdfs:label "Tolbutamide"
    SubClassOf: drug

Class: Tegafur
    Annotations: rdfs:label "Tegafur"
    SubClassOf: drug

Class: Tamoxifen
    Annotations: rdfs:label "Tamoxifen"
    SubClassOf: drug

Class: Tacrolimus
    Annotations: rdfs:label "Tacrolimus"
    SubClassOf: drug

Class: Sertraline
    Annotations: rdfs:label "Sertraline"
    SubClassOf: drug

Class: Risperidone
    Annotations: rdfs:label "Risperidone"
    SubClassOf: drug

Class: Ribavirin
    Annotations: rdfs:label "Ribavirin"
    SubClassOf: drug

Class: Glibenclamide
    Annotations: rdfs:label "Glibenclamide"
    SubClassOf: drug

Class: Gliclazide
    Annotations: rdfs:label "Gliclazide"
    SubClassOf: drug

Class: Fluorouracil
    Annotations: rdfs:label "Fluorouracil"
    SubClassOf: drug

Class: Esomeprazole
    Annotations: rdfs:label "Esomeprazole"
    SubClassOf: drug

Class: Capecitabine
    Annotations: rdfs:label "Capecitabine"
    SubClassOf: drug

Class: Doxepin
    Annotations: rdfs:label "Doxepin"
    SubClassOf: drug

Class: Citalopram
    Annotations: rdfs:label "Citalopram"
    SubClassOf: drug

Class: Escitalopram
    Annotations: rdfs:label "Escitalopram"
    SubClassOf: drug

Class: Glimepiride
    Annotations: rdfs:label "Glimepiride"
    SubClassOf: drug

Class: Irinotecan
    Annotations: rdfs:label "Irinotecan"
    SubClassOf: drug

Class: Lansoprazole
    Annotations: rdfs:label "Lansoprazole"
    SubClassOf: drug

Class: Moclobemide
    Annotations: rdfs:label "Moclobemide"
    SubClassOf: drug

Class: Omeprazole
    Annotations: rdfs:label "Omeprazole"
    SubClassOf: drug

Class: Pantoprazole
    Annotations: rdfs:label "Pantoprazole"
    SubClassOf: drug

Class: Phenytoin
    Annotations: rdfs:label "Phenytoin"
    SubClassOf: drug

Class: Rabeprazole
    Annotations: rdfs:label "Rabeprazole"
    SubClassOf: drug

Class: Flecainide
    Annotations: rdfs:label "Flecainide"
    SubClassOf: drug

Class: Propafenone
    Annotations: rdfs:label "Propafenone"
    SubClassOf: drug

Class: Paroxetine
    Annotations: rdfs:label "Paroxetine"
    SubClassOf: drug

Class: Oxycodone
    Annotations: rdfs:label "Oxycodone"
    SubClassOf: drug

Class: Olanzapine
    Annotations: rdfs:label "Olanzapine"
    SubClassOf: drug

Class: Nortriptyline
    Annotations: rdfs:label "Nortriptyline"
    SubClassOf: drug

Class: Metoprolol
    Annotations: rdfs:label "Metoprolol"
    SubClassOf: drug

Class: Haloperidol
    Annotations: rdfs:label "Haloperidol"
    SubClassOf: drug

Class: Flupenthixol
    Annotations: rdfs:label "Flupenthixol"
    SubClassOf: drug

Class: Abacavir
    Annotations: rdfs:label "Abacavir"
    SubClassOf: drug

Class: Amitriptyline
    Annotations: rdfs:label "Amitriptyline"
    SubClassOf: drug

Class: Aripiprazole
    Annotations: rdfs:label "Aripiprazole"
    SubClassOf: drug

Class: Atomoxetine
    Annotations: rdfs:label "Atomoxetine"
    SubClassOf: drug

Class: Carvedilol
    Annotations: rdfs:label "Carvedilol"
    SubClassOf: drug

Class: Clomipramine
    Annotations: rdfs:label "Clomipramine"
    SubClassOf: drug

Class: Clozapine
    Annotations: rdfs:label "Clozapine"
    SubClassOf: drug

Class: Duloxetine
    Annotations: rdfs:label "Duloxetine"
    SubClassOf: drug

Class: Imipramine
    Annotations: rdfs:label "Imipramine"
    SubClassOf: drug

Class: Phenprocoumon
    Annotations: rdfs:label "Phenprocoumon"
    SubClassOf: drug

Class: Acenocoumarol
    Annotations: rdfs:label "Acenocoumarol"
    SubClassOf: drug

Class: Hormonal_contraceptives_for_systemic_use
    Annotations: rdfs:label "Hormonal_contraceptives_for_systemic_use"
    SubClassOf: drug

Class: Allopurinol
    Annotations: rdfs:label "Allopurinol"
    SubClassOf: drug

Class: Carbamazepine
    Annotations: rdfs:label "Carbamazepine"
    SubClassOf: drug

Class: Peginterferon_alfa-2a
    Annotations: rdfs:label "Peginterferon_alfa-2a"
    SubClassOf: drug

Class: Peginterferon_alfa-2b
    Annotations: rdfs:label "Peginterferon_alfa-2b"
    SubClassOf: drug

Class: Desipramine
    Annotations: rdfs:label "Desipramine"
    SubClassOf: drug

Class: Trimipramine
    Annotations: rdfs:label "Trimipramine"
    SubClassOf: drug

Class: Ivacaftor
    Annotations: rdfs:label "Ivacaftor"
    SubClassOf: drug

Class: Boceprevir
    Annotations: rdfs:label "Boceprevir"
    SubClassOf: drug

Class: Telaprevir
    Annotations: rdfs:label "Telaprevir"
    SubClassOf: drug

# drug disjoints
Class: Warfarin
DisjointClasses:
Warfarin,Clopidogrel,Azathioprine,Mercaptopurine,Thioguanine,Codeine,Simvastatin,Mirtazapine,Zuclopenthixol,Voriconazole,Venlafaxine,Tramadol,Tolbutamide,Tegafur,Tamoxifen,Tacrolimus,Sertraline,Risperidone,Ribavirin,Glibenclamide,Gliclazide,Fluorouracil,Esomeprazole,Capecitabine,Doxepin,Citalopram,Escitalopram,Glimepiride,Irinotecan,Lansoprazole,Moclobemide,Omeprazole,Pantoprazole,Phenytoin,Rabeprazole,Flecainide,Propafenone,Paroxetine,Oxycodone,Olanzapine,Nortriptyline,Metoprolol,Haloperidol,Flupenthixol,Abacavir,Amitriptyline,Aripiprazole,Atomoxetine,Carvedilol,Clomipramine,Clozapine,Duloxetine,Imipramine,Phenprocoumon,Acenocoumarol,Hormonal_contraceptives_for_systemic_use,Allopurinol,Carbamazepine,Peginterferon_alfa-2a,Peginterferon_alfa-2b,Desipramine,Trimipramine,Ivacaftor,Boceprevir,Telaprevir

Class: Azathioprine
    Annotations: rdfs:label "Azathioprine"
   Annotations: rdfs:seeAlso <http://bio2rdf.org/drugbank:DB00993>
    Annotations: rdfs:comment "An immunosuppressive pro-drug. It is converted into 6-mercaptopurine in the body where it blocks purine metabolism and DNA synthesis. [Adapted from PubChem and DrugBank]"

Class: Clopidogrel
    Annotations: rdfs:label "Clopidogrel"
   Annotations: rdfs:seeAlso <http://bio2rdf.org/drugbank:DB00758>
    Annotations: rdfs:comment "Clopidogrel, an antiplatelet agent, is used to reduce atherosclerotic events such as myocardial infarction, stroke, and vascular death in patients who have had a recent stroke, recent MI, or have established peripheral vascular disease. [Adapted from PubChem and DrugBank]"

Class: Mercaptopurine
    Annotations: rdfs:label "Mercaptopurine"
   Annotations: rdfs:seeAlso <http://bio2rdf.org/drugbank:DB01033>
    Annotations: rdfs:comment "An antimetabolite antineoplastic agent with immunosuppressant properties. It interferes with nucleic acid synthesis by inhibiting purine metabolism and is used, usually in combination with other drugs, in the treatment of or in remission maintenance programs for leukemia. [Adapted from PubChem and DrugBank]"

Class: Simvastatin
    Annotations: rdfs:label "Simvastatin"
   Annotations: rdfs:seeAlso <http://bio2rdf.org/drugbank:DB00641>
    Annotations: rdfs:comment "A derivative of lovastatin and potent competitive inhibitor of 3-hydroxy-3-methylglutaryl coenzyme A reductase (hydroxymethylglutaryl COA reductases), which is the rate-limiting enzyme in cholesterol biosynthesis. It may also interfere with steroid hormone production. Due to the induction of hepatic LDL receptors, it increases breakdown of LDL cholesterol. [Adapted from PubChem and DrugBank]"

Class: Thioguanine
    Annotations: rdfs:label "Thioguanine"
   Annotations: rdfs:seeAlso <http://bio2rdf.org/drugbank:DB00352>
    Annotations: rdfs:comment "An antineoplastic compound which also has antimetabolite action. The drug is used in the therapy of acute leukemia. [Adapted from PubChem and DrugBank]"

Class: Warfarin
    Annotations: rdfs:label "Warfarin"
   Annotations: rdfs:seeAlso <http://bio2rdf.org/drugbank:DB00682>
    Annotations: rdfs:comment "An anticoagulant that acts by inhibiting the synthesis of vitamin K-dependent coagulation factors. Warfarin is indicated for the prophylaxis and/or treatment of venous thrombosis and its extension, pulmonary embolism, and atrial fibrillation with embolization. It is also used as an adjunct in the prophylaxis of systemic embolism after myocardial infarction. Warfarin is also used as a rodenticide. [Adapted from PubChem and DrugBank]"

Class: Codeine
    Annotations: rdfs:label "Codeine"
   Annotations: rdfs:seeAlso <http://bio2rdf.org/drugbank:DB00318>
    Annotations: rdfs:comment "An opioid analgesic related to morphine but with less potent analgesic properties and mild sedative effects. It also acts centrally to suppress cough. [Adapted from PubChem]"

Class: Mirtazapine
    Annotations: rdfs:label "Mirtazapine"
   Annotations: rdfs:seeAlso <http://bio2rdf.org/drugbank:DB00370>
    Annotations: rdfs:comment "Mirtazapine is an antidepressant introduced by Organon International in 1996 used for the treatment of moderate to severe depression. Mirtazapine has a tetracyclic chemical structure and is classified as a noradrenergic and specific serotonergic antidepressant (NaSSA). It is the only tetracyclic antidepressant that has been approved by the Food and Drug Administration to treat depression. [Adapted from Wikipedia]"

Class: Zuclopenthixol
    Annotations: rdfs:label "Zuclopenthixol"
   Annotations: rdfs:seeAlso <http://bio2rdf.org/drugbank:DB01624>
    Annotations: rdfs:comment "A thioxanthene with therapeutic actions similar to the phenothiazine antipsychotics. It is an antagonist at D1 and D2 dopamine receptors. [Adapted from PubChem]"

Class: Voriconazole
    Annotations: rdfs:label "Voriconazole"
   Annotations: rdfs:seeAlso <http://bio2rdf.org/drugbank:DB00582>
    Annotations: rdfs:comment "Voriconazole (Vfend®, Pfizer) is a triazole antifungal medication used to treat serious fungal infections. It is used to treat invasive fungal infections that are generally seen in patients who are immunocompromised. These include invasive candidiasis, invasive aspergillosis, and emerging fungal infections."

Class: Venlafaxine
    Annotations: rdfs:label "Venlafaxine"
   Annotations: rdfs:seeAlso <http://bio2rdf.org/drugbank:DB00285>
    Annotations: rdfs:comment "Venlafaxine (Effexor) is an antidepressant of the serotonin-norepinephrine reuptake inhibitor (SNRI) class first introduced by Wyeth in 1993. It is prescribed for the treatment of clinical depression and anxiety disorders. Due to the pronounced side effects and suspicions that venlafaxine may significantly increase the risk of suicide it is not recommended as a first line treatment of depression. However, it is often effective for depression not responding to SSRIs. Venlafaxine was the sixth most widely-used antidepressant based on the amount of retail prescriptions in the US (17.1 million) in 2006. [Adapted from Wikipedia]"

Class: Tramadol
    Annotations: rdfs:label "Tramadol"
   Annotations: rdfs:seeAlso <http://bio2rdf.org/drugbank:DB00193>
    Annotations: rdfs:comment "A narcotic analgesic proposed for moderate to severe pain. It may be habituating. [Adapted from PubChem]"

Class: Tolbutamide
    Annotations: rdfs:label "Tolbutamide"
   Annotations: rdfs:seeAlso <http://bio2rdf.org/drugbank:DB01124>
    Annotations: rdfs:comment "Tolbutamide is an oral antihyperglycemic agent used for the treatment of non-insulin-dependent diabetes mellitus (NIDDM). It is structurally similar to acetohexamide, chlorpropamide and tolazamide and belongs to the sulfonylurea class of insulin secretagogues, which act by stimulating β cells of the pancreas to release insulin. Sulfonylureas increase both basal insulin secretion and meal-stimulated insulin release. Medications in this class differ in their dose, rate of absorption, duration of action, route of elimination and binding site on their target pancreatic β cell receptor. Sulfonylureas also increase peripheral glucose utilization, decrease hepatic gluconeogenesis and may increase the number and sensitivity of insulin receptors. Sulfonylureas are associated with weight gain, though less so than insulin. Due to their mechanism of action, sulfonylureas may cause hypoglycemia and require consistent food intake to decrease this risk. The risk of hypoglycemia is increased in elderly, debilitated and malnourished individuals. Tolbutamide appears to be metabolized in the liver. Tolbutamide and its metabolites are excreted in urine (75-85%) and feces."

Class: Tegafur
    Annotations: rdfs:label "Tegafur"
   Annotations: rdfs:seeAlso <http://pubchem.ncbi.nlm.nih.gov/summary/summary.cgi?cid=5386>
    Annotations: rdfs:comment "Tegafur (INN) is a chemotherapeutic fluorouracil prodrug used in the treatment of cancers. It is a component of the combination drug tegafur-uracil. When metabolized, it becomes 5-fluorouracil [Copied from Wikipedia]"

Class: Tamoxifen
    Annotations: rdfs:label "Tamoxifen"
   Annotations: rdfs:seeAlso <http://bio2rdf.org/drugbank:DB00675>
    Annotations: rdfs:comment "One of the selective estrogen receptor modulators with tissue-specific activities. Tamoxifen acts as an anti-estrogen (inhibiting agent) in the mammary tissue, but as an estrogen (stimulating agent) in cholesterol metabolism, bone density, and cell proliferation in the endometrium. [Adapted from PubChem]"

Class: Tacrolimus
    Annotations: rdfs:label "Tacrolimus"
   Annotations: rdfs:seeAlso <http://bio2rdf.org/drugbank:DB00864>
    Annotations: rdfs:comment "Tacrolimus (also FK-506 or Fujimycin) is an immunosuppressive drug whose main use is after organ transplant to reduce the activity of the patient's immune system and so the risk of organ rejection. It is also used in a topical preparation in the treatment of severe atopic dermatitis, severe refractory uveitis after bone marrow transplants, and the skin condition vitiligo. It was discovered in 1984 from the fermentation broth of a Japanese soil sample that contained the bacteria Streptomyces tsukubaensis. Tacrolimus is chemically known as a macrolide. It reduces peptidyl-prolyl isomerase activity by binding to the immunophilin FKBP-12 (FK506 binding protein) creating a new complex. This FKBP12-FK506 complex interacts with and inhibits calcineurin thus inhibiting both T-lymphocyte signal transduction and IL-2 transcription."

Class: Sertraline
    Annotations: rdfs:label "Sertraline"
   Annotations: rdfs:seeAlso <http://bio2rdf.org/drugbank:DB01104>
    Annotations: rdfs:comment "Sertraline hydrochloride belongs to a class of antidepressant agents known as selective serotonin-reuptake inhibitors (SSRIs). Despite distinct structural differences between compounds in this class, SSRIs possess similar pharmacological activity. As with other antidepressant agents, several weeks of therapy may be required before a clinical effect is seen. SSRIs are potent inhibitors of neuronal serotonin reuptake. They have little to no effect on norepinephrine or dopamine reuptake and do not antagonize &alpha;- or &beta;-adrenergic, dopamine D<sub>2</sub> or histamine H<sub>1</sub> receptors. During acute use, SSRIs block serotonin reuptake and increase serotonin stimulation of somatodendritic 5-HT<sub>1A</sub> and terminal autoreceptors. Chronic use leads to desensitization of somatodendritic 5-HT<sub>1A</sub> and terminal autoreceptors. The overall clinical effect of increased mood and decreased anxiety is thought to be due to adaptive changes in neuronal function that leads to enhanced serotonergic neurotransmission. Side effects include dry mouth, nausea, dizziness, drowsiness, sexual dysfunction and headache (see Toxicity section below for a more detailed listing of side effects). Compared to other agents in this class, sertraline may cause greater diarrheal and male sexual dysfunction effects. Side effects generally occur within the first two weeks of therapy and are usually less severe and frequent than those observed with tricyclic antidepressants. Sertraline may be used to treat major depressive disorder, obsessive-compulsive disorder (OCD), panic disorder, post-traumatic stress disorder (PTSD), premenstrual dysphoric disorder (PMDD) and social anxiety disorder (social phobia)."

Class: Risperidone
    Annotations: rdfs:label "Risperidone"
   Annotations: rdfs:seeAlso <http://bio2rdf.org/drugbank:DB00734>
    Annotations: rdfs:comment "Risperidone, a benzisoxazole derivative, is an atypical antipsychotic drug with high affinity for 5-hydrotryptamine (5-HT) and dopamine D2 receptors. It is used primarily in the management of schizophrenia, inappropriate behavior in severe dementia and manic episodes associated with bipolar I disorder. Risperidone is effective for treating the positive and negative symptoms of schizophrenia owing to its affinity for its “loose” binding affinity for dopamine D2 receptors and additional 5-HT antagonism compared to first generation antipsychotics, which are strong, non-specific dopamine D2 receptor antagonists."

Class: Ribavirin
    Annotations: rdfs:label "Ribavirin"
   Annotations: rdfs:seeAlso <http://bio2rdf.org/drugbank:DB00811>
    Annotations: rdfs:comment "A nucleoside antimetabolite antiviral agent that blocks nucleic acid synthesis and is used against both RNA and DNA viruses. [Adapted from PubChem]"

Class: Glibenclamide
    Annotations: rdfs:label "Glibenclamide"
   Annotations: rdfs:seeAlso <http://bio2rdf.org/drugbank:DB01016>
    Annotations: rdfs:comment "Glyburide is an oral antihyperglycemic agent used for the treatment of non-insulin-dependent diabetes mellitus (NIDDM). It belongs to the sulfonylurea class of insulin secretagogues, which act by stimulating &beta; cells of the pancreas to release insulin. Sulfonylureas increase both basal insulin secretion and meal-stimulated insulin release. Medications in this class differ in their dose, rate of absorption, duration of action, route of elimination and binding site on their target pancreatic &beta; cell receptor. Sulfonylureas also increase peripheral glucose utilization, decrease hepatic gluconeogenesis and may increase the number and sensitivity of insulin receptors. Sulfonylureas are associated with weight gain, though less so than insulin. Due to their mechanism of action, sulfonylureas may cause hypoglycemia and require consistent food intake to decrease this risk. The risk of hypoglycemia is increased in elderly, debilitated and malnourished individuals. Glyburide has been shown to decrease fasting plasma glucose, postprandial blood glucose and glycosolated hemoglobin (HbA1c) levels (reflective of the last 8-10 weeks of glucose control). Glyburide appears to be completely metabolized, likely in the liver. Although its metabolites exert a small hypoglycemic effect, their contribution to glyburide's hypoglycemic effect is thought to be clinically unimportant. Glyburide metabolites are excreted in urine and feces in approximately equal proportions. The half-life of glyburide appears to be unaffected in those with a creatinine clearance of greater than 29 ml/min/1.73m<sup>2</sup>."

Class: Gliclazide
    Annotations: rdfs:label "Gliclazide"
   Annotations: rdfs:seeAlso <http://bio2rdf.org/drugbank:DB01120>
    Annotations: rdfs:comment "Gliclazide is an oral antihyperglycemic agent used for the treatment of non-insulin-dependent diabetes mellitus (NIDDM). It belongs to the sulfonylurea class of insulin secretagogues, which act by stimulating &beta; cells of the pancreas to release insulin. Sulfonylureas increase both basal insulin secretion and meal-stimulated insulin release. Medications in this class differ in their dose, rate of absorption, duration of action, route of elimination and binding site on their target pancreatic &beta; cell receptor. Sulfonylureas also increase peripheral glucose utilization, decrease hepatic gluconeogenesis and may increase the number and sensitivity of insulin receptors. Sulfonylureas are associated with weight gain, though less so than insulin. Due to their mechanism of action, sulfonylureas may cause hypoglycemia and require consistent food intake to decrease this risk. The risk of hypoglycemia is increased in elderly, debilitated and malnourished individuals. Gliclazide has been shown to decrease fasting plasma glucose, postprandial blood glucose and glycosolated hemoglobin (HbA1c) levels (reflective of the last 8-10 weeks of glucose control). Gliclazide is extensively metabolized by the liver; its metabolites are excreted in both urine (60-70%) and feces (10-20%)."

Class: Fluorouracil
    Annotations: rdfs:label "Fluorouracil"
   Annotations: rdfs:seeAlso <http://bio2rdf.org/page/drugbank:DB00544>
    Annotations: rdfs:comment "A pyrimidine analog that is an antineoplastic antimetabolite. It interferes with DNA synthesis by blocking the thymidylate synthetase conversion of deoxyuridylic acid to thymidylic acid. [Adapted from PubChem]"

Class: Esomeprazole
    Annotations: rdfs:label "Esomeprazole"
   Annotations: rdfs:seeAlso <http://bio2rdf.org/drugbank:DB00736>
    Annotations: rdfs:comment "A highly effective inhibitor of gastric acid secretion used in the therapy of stomach ulcers and zollinger-ellison syndrome. The drug inhibits the H(+)-K(+)-ATPase (H(+)-K(+)-exchanging ATPase) in the proton pump of gastric parietal cells. [Adapted from PubChem]"

Class: Capecitabine
    Annotations: rdfs:label "Capecitabine"
   Annotations: rdfs:seeAlso <http://bio2rdf.org/drugbank:DB01101>
    Annotations: rdfs:comment "Capecitabine is an orally-administered chemotherapeutic agent used in the treatment of metastatic breast and colorectal cancers. Capecitabine is a prodrug, that is enzymatically converted to fluorouracil (antimetabolite) in the tumor, where it inhibits DNA synthesis and slows growth of tumor tissue."

Class: Doxepin
    Annotations: rdfs:label "Doxepin"
   Annotations: rdfs:seeAlso <http://bio2rdf.org/drugbank:DB01142>
    Annotations: rdfs:comment "Doxepin hydrochloride is a dibenzoxepin-derivative tricyclic antidepressant (TCA). TCAs are structurally similar to phenothiazines. They contain a tricyclic ring system with an alkyl amine substituent on the central ring. In non-depressed individuals, doxepin does not affect mood or arousal, but may cause sedation. In depressed individuals, doxepin exerts a positive effect on mood. TCAs are potent inhibitors of serotonin and norepinephrine reuptake. Tertiary amine TCAs, such as doxepin and amitriptyline, are more potent inhibitors of serotonin reuptake than secondary amine TCAs, such as nortriptyline and desipramine. TCAs also down-regulate cerebral cortical &beta;-adrenergic receptors and sensitize post-synaptic serotonergic receptors with chronic use. The antidepressant effects of TCAs are thought to be due to an overall increase in serotonergic neurotransmission. TCAs also block histamine H<sub>1</sub> receptors, &alpha;<sub>1</sub>-adrenergic receptors and muscarinic receptors, which accounts for their sedative, hypotensive and anticholinergic effects (e.g. blurred vision, dry mouth, constipation, urinary retention), respectively. Doxepin has less sedative and anticholinergic effects than amitriptyline. See toxicity section below for a complete listing of side effects. Doxepin may be used to treat depression and insomnia. Unlabeled indications include chronic and neuropathic pain, and anxiety. Doxepin may also be used as a second line agent to treat idiopathic urticaria."

Class: Citalopram
    Annotations: rdfs:label "Citalopram"
   Annotations: rdfs:seeAlso <http://bio2rdf.org/drugbank:DB00215>
    Annotations: rdfs:comment "Citalopram hydrobromide belongs to a class of antidepressant agents known as selective serotonin-reuptake inhibitors (SSRIs). Despite distinct structural differences between compounds in this class, SSRIs possess similar pharmacological activity. As with other antidepressant agents, several weeks of therapy may be required before a clinical effect is seen. SSRIs are potent inhibitors of neuronal serotonin reuptake. They have little to no effect on norepinephrine or dopamine reuptake and do not antagonize &alpha;- or &beta;-adrenergic, dopamine D<sub>2</sub> or histamine H<sub>1</sub> receptors. During acute use, SSRIs block serotonin reuptake and increase serotonin stimulation of somatodendritic 5-HT<sub>1A</sub> and terminal autoreceptors. Chronic use leads to desensitization of somatodendritic 5-HT<sub>1A</sub> and terminal autoreceptors. The overall clinical effect of increased mood and decreased anxiety is thought to be due to adaptive changes in neuronal function that leads to enhanced serotonergic neurotransmission. Side effects include dry mouth, nausea, dizziness, drowsiness, sexual dysfunction and headache. Side effects generally occur within the first two weeks of therapy and are usually less severe and frequent than those observed with tricyclic antidepressants. Citalopram is approved for treatment of depression. Unlabeled indications include mild dementia-associated agitation in nonpsychotic patients, smoking cessation, ethanol abuse, obsessive-compulsive disorder (OCD) in children, and diabetic neuropathy. Citalopram has the fewest drug-drug interactions of the SSRIs."

Class: Escitalopram
    Annotations: rdfs:label "Escitalopram"
   Annotations: rdfs:seeAlso <http://bio2rdf.org/drugbank:DB01175>
    Annotations: rdfs:comment "Escitalopram, the <i>S</i>-enantiomer of citalopram, belongs to a class of antidepressant agents known as selective serotonin-reuptake inhibitors (SSRIs). Despite distinct structural differences between compounds in this class, SSRIs possess similar pharmacological activity. As with other antidepressant agents, several weeks of therapy may be required before a clinical effect is seen. SSRIs are potent inhibitors of neuronal serotonin reuptake. They have little to no effect on norepinephrine or dopamine reuptake and do not antagonize &alpha;- or &beta;-adrenergic, dopamine D<sub>2</sub> or histamine H<sub>1</sub> receptors. During acute use, SSRIs block serotonin reuptake and increase serotonin stimulation of somatodendritic 5-HT<sub>1A</sub> and terminal autoreceptors. Chronic use leads to desensitization of somatodendritic 5-HT<sub>1A</sub> and terminal autoreceptors. The overall clinical effect of increased mood and decreased anxiety is thought to be due to adaptive changes in neuronal function that leads to enhanced serotonergic neurotransmission. Side effects include dry mouth, nausea, dizziness, drowsiness, sexual dysfunction and headache. Side effects generally occur within the first two weeks of therapy and are usually less severe and frequent than those observed with tricyclic antidepressants. Escitalopram may be used to treat major depressive disorder (MDD) and generalized anxiety disorder (GAD)."

Class: Glimepiride
    Annotations: rdfs:label "Glimepiride"
   Annotations: rdfs:seeAlso <http://bio2rdf.org/drugbank:DB00222>
    Annotations: rdfs:comment "Glimepiride is the first III generation sulphonyl urea it is a very potent sulphonyl urea with long duration of action."

Class: Irinotecan
    Annotations: rdfs:label "Irinotecan"
   Annotations: rdfs:seeAlso <http://bio2rdf.org/drugbank:DB00762>
    Annotations: rdfs:comment "Irinotecan is an antineoplastic enzyme inhibitor primarily used in the treatment of colorectal cancer. It is a derivative of camptothecin that inhibits the action of topoisomerase I. Irinotecan prevents religation of the DNA strand by binding to topoisomerase I-DNA complex, and causes double-strand DNA breakage and cell death."

Class: Lansoprazole
    Annotations: rdfs:label "Lansoprazole"
   Annotations: rdfs:seeAlso <http://bio2rdf.org/drugbank:DB00448>
    Annotations: rdfs:comment "Lansoprazole is a proton pump inhibitor which prevents the stomach from producing acid. It is manufactured by TAP Pharmaceutical Products. Lansoprazole has been marketed for many years and is one of several PPI's available."

Class: Moclobemide
    Annotations: rdfs:label "Moclobemide"
   Annotations: rdfs:seeAlso <http://bio2rdf.org/drugbank:DB01171>
    Annotations: rdfs:comment "A reversible monoamine oxidase inhibitor (MAOI) selective for isoform A (RIMA) used to treat major depressive disorder."

Class: Omeprazole
    Annotations: rdfs:label "Omeprazole"
   Annotations: rdfs:seeAlso <http://bio2rdf.org/drugbank:DB00338>
    Annotations: rdfs:comment "A highly effective inhibitor of gastric acid secretion used in the therapy of stomach ulcers and zollinger-ellison syndrome. The drug inhibits the H(+)-K(+)-ATPase (H(+)-K(+)-exchanging ATPase) in the proton pump of gastric parietal cells. [Adapted from PubChem]"

Class: Pantoprazole
    Annotations: rdfs:label "Pantoprazole"
   Annotations: rdfs:seeAlso <http://bio2rdf.org/drugbank:DB00213>
    Annotations: rdfs:comment "Pantoprazole is a proton pump inhibitor drug used for short-term treatment of erosion and ulceration of the esophagus caused by gastroesophageal reflux disease."

Class: Phenytoin
    Annotations: rdfs:label "Phenytoin"
   Annotations: rdfs:seeAlso <http://bio2rdf.org/drugbank:DB00252>
    Annotations: rdfs:comment "An anticonvulsant that is used in a wide variety of seizures. It is also an anti-arrhythmic and a muscle relaxant. The mechanism of therapeutic action is not clear, although several cellular actions have been described including effects on ion channels, active transport, and general membrane stabilization. The mechanism of its muscle relaxant effect appears to involve a reduction in the sensitivity of muscle spindles to stretch. Phenytoin has been proposed for several other therapeutic uses, but its use has been limited by its many adverse effects and interactions with other drugs. [Adapted from PubChem]"

Class: Rabeprazole
    Annotations: rdfs:label "Rabeprazole"
   Annotations: rdfs:seeAlso <http://bio2rdf.org/drugbank:DB01129>
    Annotations: rdfs:comment "Rabeprazole is an antiulcer drug in the class of proton pump inhibitors. It is a prodrug - in the acid environment of the parietal cells it turns into active sulphenamide form. Rabeprazole inhibits the H+, K+ATPase of the coating gastric cells and dose-dependent oppresses basal and stimulated gastric acid secretion."

Class: Flecainide
    Annotations: rdfs:label "Flecainide"
   Annotations: rdfs:seeAlso <http://bio2rdf.org/drugbank:DB01195>
    Annotations: rdfs:comment "A potent anti-arrhythmia agent, effective in a wide range of ventricular and atrial arrhythmias and tachycardias. Paradoxically, however, in myocardial infarct patients with either symptomatic or asymptomatic arrhythmia, flecainide exacerbates the arrhythmia and is not recommended for use in these patients. [Adapted from PubChem]"

Class: Propafenone
    Annotations: rdfs:label "Propafenone"
   Annotations: rdfs:seeAlso <http://bio2rdf.org/drugbank:DB01182>
    Annotations: rdfs:comment "An antiarrhythmia agent that is particularly effective in ventricular arrhythmias. It also has weak beta-blocking activity. The drug is generally well tolerated. [Adapted from PubChem]"

Class: Paroxetine
    Annotations: rdfs:label "Paroxetine"
   Annotations: rdfs:seeAlso <http://bio2rdf.org/drugbank:DB00715>
    Annotations: rdfs:comment "Paroxetine hydrochloride and paroxetine mesylate belong to a class of antidepressant agents known as selective serotonin-reuptake inhibitors (SSRIs). Despite distinct structural differences between compounds in this class, SSRIs possess similar pharmacological activity. As with other antidepressant agents, several weeks of therapy may be required before a clinical effect is seen. SSRIs are potent inhibitors of neuronal serotonin reuptake. They have little to no effect on norepinephrine or dopamine reuptake and do not antagonize &alpha;- or &beta;-adrenergic, dopamine D<sub>2</sub> or histamine H<sub>1</sub> receptors. During acute use, SSRIs block serotonin reuptake and increase serotonin stimulation of somatodendritic 5-HT<sub>1A</sub> and terminal autoreceptors. Chronic use leads to desensitization of somatodendritic 5-HT<sub>1A</sub> and terminal autoreceptors. The overall clinical effect of increased mood and decreased anxiety is thought to be due to adaptive changes in neuronal function that leads to enhanced serotonergic neurotransmission. Side effects include dry mouth, nausea, dizziness, drowsiness, sexual dysfunction and headache (see Toxicity section below for a complete listing of side effects). Side effects generally occur during the first two weeks of therapy and are usually less severe and frequent than those observed with tricyclic antidepressants. Paroxetine hydrochloride and mesylate are considered therapeutic alternatives rather than generic equivalents by the US Food and Drug Administration (FDA); both agents contain the same active moiety (i.e. paroxetine), but are formulated as different salt forms. Clinical studies establishing the efficacy of paroxetine in various conditions were performed using paroxetine hydrochloride. Since both agents contain the same active moiety, the clinical efficacy of both agents is thought to be similar. Paroxetine may be used to treat major depressive disorder (MDD), panic disorder with or without agoraphobia, obsessive-compulsive disorder (OCD), social anxiety disorder (social phobia), generalized anxiety disorder (GAD), post-traumatic stress disorder (PTSD) and premenstrual dysphoric disorder (PMDD). Paroxetine has the most evidence supporting its use for anxiety-related disorders of the SSRIs. It has the greatest anticholinergic activity of the agents in this class and compared to other SSRIs, paroxetine may cause greater weight gain, sexual dysfunction, sedation and constipation."

Class: Oxycodone
    Annotations: rdfs:label "Oxycodone"
   Annotations: rdfs:seeAlso <http://bio2rdf.org/drugbank:DB00497>
    Annotations: rdfs:comment "Semisynthetic derivative of codeine that acts as a narcotic analgesic more potent and addicting than codeine. [Adapted from PubChem]"

Class: Olanzapine
    Annotations: rdfs:label "Olanzapine"
   Annotations: rdfs:seeAlso <http://bio2rdf.org/drugbank:DB00334>
    Annotations: rdfs:comment "Olanzapine is an atypical antipsychotic, approved by the FDA in 1996. Olanzapine is manufactured and marketed by the pharmaceutical company Eli Lilly and Company, whose patent for olanzapine proper ends in 2011."

Class: Nortriptyline
    Annotations: rdfs:label "Nortriptyline"
   Annotations: rdfs:seeAlso <http://bio2rdf.org/drugbank:DB00540>
    Annotations: rdfs:comment "Nortriptyline hydrochloride, the <i>N</i>-demethylated active metabolite of amitriptyline, is a dibenzocycloheptene-derivative tricyclic antidepressant (TCA). TCAs are structurally similar to phenothiazines. They contain a tricyclic ring system with an alkyl amine substituent on the central ring. In non-depressed individuals, nortriptyline does not affect mood or arousal, but may cause sedation. In depressed individuals, nortriptyline exerts a positive effect on mood. TCAs are potent inhibitors of serotonin and norepinephrine reuptake. Secondary amine TCAs, such as nortriptyline, are more potent inhibitors of norepinephrine reuptake than tertiary amine TCAs, such as amitriptyline. TCAs also down-regulate cerebral cortical &beta;-adrenergic receptors and sensitize post-synaptic serotonergic receptors with chronic use. The antidepressant effects of TCAs are thought to be due to an overall increase in serotonergic neurotransmission. TCAs also block histamine-H<sub>1</sub> receptors, &alpha;<sub>1</sub>-adrenergic receptors and muscarinic receptors, which accounts for their sedative, hypotensive and anticholinergic effects (e.g. blurred vision, dry mouth, constipation, urinary retention), respectively. See toxicity section below for a complete listing of side effects. Nortriptyline exerts less anticholinergic and sedative side effects compared to the tertiary amine TCAs, amitriptyline and clomipramine. Nortriptyline may be used to treat depression, chronic pain (unlabeled use), irritable bowel syndrome (unlabeled use), diabetic neuropathy (unlabeled use), post-traumatic stress disorder (unlabeled use), and for migraine prophylaxis (unlabeled use)."

Class: Metoprolol
    Annotations: rdfs:label "Metoprolol"
   Annotations: rdfs:seeAlso <http://bio2rdf.org/drugbank:DB00264>
    Annotations: rdfs:comment "Metoprolol is a cardioselective &beta;1-adrenergic blocking agent used for acute myocardial infarction (MI), heart failure, angina pectoris and mild to moderate hypertension. It may also be used for supraventricular and tachyarrhythmias and prophylaxis for migraine headaches. Metoprolol is structurally similar to bisoprolol, acebutolol and atenolol in that it has two substituents in the <i>para</i> position of the benzene ring. The &beta;1-selectivity of these agents is thought to be due in part to the large substituents in the <i>para</i> position. At low doses, metoprolol selectively blocks cardiac &beta;-1-adrenergic receptors with little activity against &beta;2-adrenergic receptors of the lungs and vascular smooth muscle. Receptor selectivity decreases with higher doses. Unlike propranolol and pindolol, metoprolol does not exhibit membrane-stabilizing or intrinsic sympathomimetic activity. Membrane-stabilizing effects are only observed at doses much higher than those needed for &beta;-adrenergic blocking activity. Metoprolol possesses a single chiral centre and is administered as a racemic mixture."

Class: Haloperidol
    Annotations: rdfs:label "Haloperidol"
   Annotations: rdfs:seeAlso <http://bio2rdf.org/drugbank:DB00502>
    Annotations: rdfs:comment "A phenyl-piperidinyl-butyrophenone that is used primarily to treat schizophrenia and other psychoses. It is also used in schizoaffective disorder, delusional disorders, ballism, and tourette syndrome (a drug of choice) and occasionally as adjunctive therapy in mental retardation and the chorea of huntington disease. It is a potent antiemetic and is used in the treatment of intractable hiccups. (From AMA Drug Evaluations Annual, 1994, p279)"

Class: Flupenthixol
    Annotations: rdfs:label "Flupenthixol"
   Annotations: rdfs:seeAlso <http://bio2rdf.org/drugbank:DB00875>
    Annotations: rdfs:comment "Flupentixol is an antipsychotic neuroleptic drug. It is a thioxanthene, and therefore closely related to the phenothiazines. Its primary use is as a long acting injection given two or three weekly to people with schizophrenia who have a poor compliance with medication and suffer frequent relapses of illness. It is a D1 and D2 receptor antagonist."

Class: Abacavir
    Annotations: rdfs:label "Abacavir"
   Annotations: rdfs:seeAlso <http://bio2rdf.org/drugbank:DB01048>
    Annotations: rdfs:comment "Abacavir (ABC) is a powerful nucleoside analog reverse transcriptase inhibitor (NRTI) used to treat HIV and AIDS. [Adapted from Wikipedia]"

Class: Amitriptyline
    Annotations: rdfs:label "Amitriptyline"
   Annotations: rdfs:seeAlso <http://bio2rdf.org/drugbank:DB00321>
    Annotations: rdfs:comment "Amitriptyline hydrochloride is a dibenzocycloheptene-derivative tricyclic antidepressant (TCA). TCAs are structurally similar to phenothiazines. They contain a tricyclic ring system with an alkyl amine substituent on the central ring. In non-depressed individuals, amitriptyline does not affect mood or arousal, but may cause sedation. In depressed individuals, amitriptyline exerts a positive effect on mood. TCAs are potent inhibitors of serotonin and norepinephrine reuptake. Tertiary amine TCAs, such as amitriptyline, are more potent inhibitors of serotonin reuptake than secondary amine TCAs, such as nortriptyline. TCAs also down-regulate cerebral cortical &beta;-adrenergic receptors and sensitize post-synaptic serotonergic receptors with chronic use. The antidepressant effects of TCAs are thought to be due to an overall increase in serotonergic neurotransmission. TCAs also block histamine-H<sub>1</sub> receptors, &alpha;<sub>1</sub>-adrenergic receptors and muscarinic receptors, which accounts for their sedative, hypotensive and anticholinergic effects (e.g. blurred vision, dry mouth, constipation, urinary retention), respectively. See toxicity section below for a complete listing of side effects. Amitriptyline may be used to treat depression, chronic pain (unlabeled use), irritable bowel syndrome (unlabeled use), diabetic neuropathy (unlabeled use), post-traumatic stress disorder (unlabeled use), and for migraine prophylaxis (unlabeled use)."

Class: Aripiprazole
    Annotations: rdfs:label "Aripiprazole"
   Annotations: rdfs:seeAlso <http://bio2rdf.org/drugbank:DB01238>
    Annotations: rdfs:comment "Aripiprazole is an atypical antipsychotic medication used for the treatment of schizophrenia. It has also recently received FDA approval for the treatment of acute manic and mixed episodes associated with bipolar disorder. Aripiprazole appears to mediate its antipsychotic effects primarily by partial agonism at the D2 receptor. In addition to partial agonist activity at the D2 receptor, aripiprazole is also a partial agonist at the 5-HT1A receptor, and like the other atypical antipsychotics, aripiprazole displays an antagonist profile at the 5-HT2A receptor. Aripiprazole has moderate affinity for histamine and alpha adrenergic receptors, and no appreciable affinity for cholinergic muscarinic receptors."

Class: Atomoxetine
    Annotations: rdfs:label "Atomoxetine"
   Annotations: rdfs:seeAlso <http://bio2rdf.org/drugbank:DB00289>
    Annotations: rdfs:comment "Atomoxetine is the first non-stimulant drug approved for the treatment of attention-deficit hyperactivity disorder (ADHD). It is sold in the form of the hydrochloride salt of atomoxetine. This chemical is manufactured and marketed under the brand name Strattera; by Eli Lilly and Company and as a generic Attentin by Torrent Pharmaceuticals. There is currently no generic available within the United States due to patent restrictions. [Adapted from Wikipedia]"

Class: Carvedilol
    Annotations: rdfs:label "Carvedilol"
   Annotations: rdfs:seeAlso <http://bio2rdf.org/drugbank:DB01136>
    Annotations: rdfs:comment "Carvedilol is a non-selective beta blocker indicated in the treatment of mild to moderate congestive heart failure (CHF). It blocks beta-1 and beta-2 adrenergic receptors as well as the alpha-1 adrenergic receptors."

Class: Clomipramine
    Annotations: rdfs:label "Clomipramine"
   Annotations: rdfs:seeAlso <http://bio2rdf.org/drugbank:DB01242>
    Annotations: rdfs:comment "Clomipramine, the 3-chloro analog of imipramine, is a dibenzazepine-derivative tricyclic antidepressant (TCA). TCAs are structurally similar to phenothiazines. They contain a tricyclic ring system with an alkyl amine substituent on the central ring. In non-depressed individuals, clomipramine does not affect mood or arousal, but may cause sedation. In depressed individuals, clomipramine exerts a positive effect on mood. TCAs are potent inhibitors of serotonin and norepinephrine reuptake. Tertiary amine TCAs, such as clomipramine, are more potent inhibitors of serotonin reuptake than secondary amine TCAs, such as nortriptyline and desipramine. TCAs also down-regulate cerebral cortical &beta;-adrenergic receptors and sensitize post-synaptic serotonergic receptors with chronic use. The antidepressant effects of TCAs are thought to be due to an overall increase in serotonergic neurotransmission. TCAs also block histamine-H<sub>1</sub> receptors, &alpha;<sub>1</sub>-adrenergic receptors and muscarinic receptors, which accounts for their sedative, hypotensive and anticholinergic effects (e.g. blurred vision, dry mouth, constipation, urinary retention), respectively. See toxicity section below for a complete listing of side effects. Clomipramine may be used to treat obsessive-compulsive disorder and disorders with an obsessive-compulsive component (e.g. depression, schizophrenia, Tourette’s disorder). Unlabeled indications include panic disorder, chronic pain (e.g. central pain, idiopathic pain disorder, tension headache, diabetic peripheral neuropathy, neuropathic pain), cataplexy and associated narcolepsy, autistic disorder, trichotillomania, onchophagia, stuttering, premature ejaculation, and premenstrual syndrome. Clomipramine is rapidly absorbed from the gastrointestinal tract and demethylated in the liver to its primary active metabolite, desmethylclomipramine."

Class: Clozapine
    Annotations: rdfs:label "Clozapine"
   Annotations: rdfs:seeAlso <http://bio2rdf.org/drugbank:DB00363>
    Annotations: rdfs:comment "A tricylic dibenzodiazepine, classified as an atypical antipsychotic agent. It binds several types of central nervous system receptors, and displays a unique pharmacological profile. Clozapine is a serotonin antagonist, with strong binding to 5-HT 2A/2C receptor subtype. It also displays strong affinity to several dopaminergic receptors, but shows only weak antagonism at the dopamine D2 receptor, a receptor commonly thought to modulate neuroleptic activity. Agranulocytosis is a major adverse effect associated with administration of this agent. [Adapted from PubChem]"

Class: Duloxetine
    Annotations: rdfs:label "Duloxetine"
   Annotations: rdfs:seeAlso <http://bio2rdf.org/drugbank:DB00476>
    Annotations: rdfs:comment "Duloxetine (brand names Cymbalta, Yentreve, and in parts of Europe, Xeristar or Ariclaim) is a drug which primarily targets major depressive disorder (MDD), generalized anxiety disorder (GAD), pain related to diabetic peripheral neuropathy and in some countries stress urinary incontinence (SUI). It is manufactured and marketed by Eli Lilly and Company. Duloxetine has not yet been FDA approved for stress urinary incontinence or for fibromyalgia. Duloxetine is a selective SNRI (selective serotonin-norepinephrine reuptake inhibitor). Duloxetine is a systemic drug therapy which affects the body as a whole. Known also under the code name LY248686, it is a potent dual reuptake inhibitor of serotonin (5-hydroxytryptamine, 5-HT) and norepinephrine (NE), possessing comparable affinities in binding to NE- and 5-HT transporter sites. It is a less potent inhibitor of dopamine reuptake."

Class: Imipramine
    Annotations: rdfs:label "Imipramine"
   Annotations: rdfs:seeAlso <http://bio2rdf.org/drugbank:DB00458>
    Annotations: rdfs:comment "Imipramine, the prototypical tricyclic antidepressant (TCA), is a dibenzazepine-derivative TCA. TCAs are structurally similar to phenothiazines. They contain a tricyclic ring system with an alkyl amine substituent on the central ring. In non-depressed individuals, imipramine does not affect mood or arousal, but may cause sedation. In depressed individuals, imipramine exerts a positive effect on mood. TCAs are potent inhibitors of serotonin and norepinephrine reuptake. Tertiary amine TCAs, such as imipramine and amitriptyline, are more potent inhibitors of serotonin reuptake than secondary amine TCAs, such as nortriptyline and desipramine. TCAs also down-regulate cerebral cortical &beta;-adrenergic receptors and sensitize post-synaptic serotonergic receptors with chronic use. The antidepressant effects of TCAs are thought to be due to an overall increase in serotonergic neurotransmission. TCAs also block histamine H<sub>1</sub> receptors, &alpha;<sub>1</sub>-adrenergic receptors and muscarinic receptors, which accounts for their sedative, hypotensive and anticholinergic effects (e.g. blurred vision, dry mouth, constipation, urinary retention), respectively. Imipramine has less sedative and anticholinergic effects than the tertiary amine TCAs, amitriptyline and clomipramine. See toxicity section below for a complete listing of side effects. Imipramine may be used to treat depression and nocturnal enuresis in children. Unlabeled indications include chronic and neuropathic pain (including diabetic neuropathy), panic disorder, attention-deficit/hyperactivity disorder (ADHD), and post-traumatic stress disorder (PTSD)."

Class: Phenprocoumon
    Annotations: rdfs:label "Phenprocoumon"
   Annotations: rdfs:seeAlso <http://bio2rdf.org/drugbank:DB00946>
    Annotations: rdfs:comment "Coumarin derivative that acts as a long acting oral anticoagulant. [Adapted from PubChem]"

Class: Acenocoumarol
    Annotations: rdfs:label "Acenocoumarol"
   Annotations: rdfs:seeAlso <http://bio2rdf.org/drugbank:DB01418>
    Annotations: rdfs:comment "Acenocoumarol is a coumarin derivative used as an anticoagulant. Coumarin derivatives inhibit the reduction of vitamin K by vitamin K reductase. This prevents carboxylation of vitamin K-dependent clotting factors, II, VII, XI and X, and interferes with coagulation. Hematocrit, hemoglobin, international normalized ratio and liver panel should be monitored. Patients on acenocoumarol are prohibited from giving blood."

Class: Hormonal_contraceptives_for_systemic_use
    Annotations: rdfs:label "Hormonal contraceptives for systemic use"
   Annotations: rdfs:seeAlso <http://www.whocc.no/atc_ddd_index/?code=G03A>
    Annotations: rdfs:comment "This group comprises hormonal preparations, which are used as contraceptives. Similar hormonal preparations, which are used for the treatment of e.g. menopausal symptoms and menstrual irregularities, are classified in G03F.
Combinations of cyproterone and estrogen also used as contraceptives are, however, classified in G03HB. Intravaginal and intrauterine devices containing hormones are classified in G02B. Transdermal patches for contraception are classified here. The DDDs are based on use as contraceptives. The DDDs of combined preparations of estrogen and progestogen and plain progestogen products are based on use in menstrual cycles of 28 days. Thus, the DDD is 0.75 and 1 UD for 21 and 28 tablets cycle package, respectively. The same principle is used for transdermal patches. The DDDs for preparations only used in postcoital contraception are based on the course dose."

Class: Allopurinol
    Annotations: rdfs:label "Allopurinol"
   Annotations: rdfs:seeAlso <http://bio2rdf.org/drugbank:DB00437>
    Annotations: rdfs:comment "A xanthine oxidase inhibitor that decreases uric acid production. It also acts as an antimetabolite on some simpler organisms. [Adapted from PubChem]"

Class: Carbamazepine
    Annotations: rdfs:label "Carbamazepine"
   Annotations: rdfs:seeAlso <http://bio2rdf.org/drugbank:DB00564>
    Annotations: rdfs:comment "An anticonvulsant used to control grand mal and psychomotor or focal seizures. Its mode of action is not fully understood, but some of its actions resemble those of phenytoin; although there is little chemical resemblance between the two compounds, their three-dimensional structure is similar. [Adapted from PubChem]"

Class: Peginterferon_alfa-2a
    Annotations: rdfs:label "Peginterferon alfa-2a"
   Annotations: rdfs:seeAlso <http://bio2rdf.org/drugbank:DB00008>
    Annotations: rdfs:comment "Human interferon 2a, is a covalent conjugate of recombinant alfa-2a interferon with a single branched bis-monomethoxy polyethylene glycol (PEG) chain. The PEG moiety is linked at a single site to the interferon alfa moiety via a stable amide bond to lysine. Peginterferon alfa-2a has an approximate molecular weight of 60,000 daltons. Interferon alfa-2a is produced using recombinant DNA technology in which a cloned human leukocyte interferon gene is inserted into and expressed in Escherichia coli. The resultant protein is 165 amino acids. The PEG strand protects the molecule in vivo from proteolytic breakdown, substantially increases its in vivo half-life, and reduces immunogenicity by wrapping around and physically hindering access to the protein portion of the molecule."

Class: Desipramine
    Annotations: rdfs:label "Desipramine"
   Annotations: rdfs:seeAlso <http://bio2rdf.org/drugbank:DB01151>
    Annotations: rdfs:comment "Desipramine hydrochloride is a dibenzazepine-derivative tricyclic antidepressant (TCA). TCAs are structurally similar to phenothiazines. They contain a tricyclic ring system with an alkyl amine substituent on the central ring. In non-depressed individuals, desipramine does not affect mood or arousal, but may cause sedation. In depressed individuals, desipramine exerts a positive effect on mood. TCAs are potent inhibitors of serotonin and norepinephrine reuptake. Secondary amine TCAs, such as desipramine and nortriptyline, are more potent inhibitors of norepinephrine reuptake than tertiary amine TCAs, such as amitriptyline and doxepine. TCAs also down-regulate cerebral cortical &beta;-adrenergic receptors and sensitize post-synaptic serotonergic receptors with chronic use. The antidepressant effects of TCAs are thought to be due to an overall increase in serotonergic neurotransmission. TCAs also block histamine-H<sub>1</sub> receptors, &alpha;<sub>1</sub>-adrenergic receptors and muscarinic receptors, which accounts for their sedative, hypotensive and anticholinergic effects (e.g. blurred vision, dry mouth, constipation, urinary retention), respectively. See toxicity section below for a complete listing of side effects. Desipramine exerts less anticholinergic and sedative side effects compared to tertiary amine TCAs, such as amitriptyline and clomipramine. Desipramine may be used to treat depression, neuropathic pain (unlabeled use), agitation and insomnia (unlabeled use) and attention-deficit hyperactivity disorder (unlabeled use)."

Class: Trimipramine
    Annotations: rdfs:label "Trimipramine"
   Annotations: rdfs:seeAlso <http://bio2rdf.org/drugbank:DB00726>
    Annotations: rdfs:comment "Tricyclic antidepressant similar to imipramine, but with more antihistaminic and sedative properties. [Adapted from PubChem]"


#
# dbSNP data
#

Class: rs4633
    SubClassOf: polymorphism
    Annotations: rsid "rs4633"
    Annotations: rdfs:label "rs4633"
	Annotations: rank "-1"
	Annotations: can_be_tested_with 23andMe_v2 
	Annotations: can_be_tested_with 23andMe_v3 
	Annotations: can_be_tested_with Affymetrix_DMET_chip 
   Annotations: relevant_for COMT
   Annotations: relevant_for MIR4761
    Annotations: rdfs:seeAlso <http://bio2rdf.org/dbsnp:rs4633> 
    Annotations: dbsnp_orientation_on_reference_genome "forward" 

Class: rs4633_C
    SubClassOf: rs4633
    Annotations: vcf_format_reference "true" 
    Annotations: rdfs:label "rs4633_C" 

Class: rs4633_T
    SubClassOf: rs4633
    Annotations: rdfs:label "rs4633_T" 

Class: rs4633_C
DisjointClasses:
rs4633_C,rs4633_T

Class: rs4680
    SubClassOf: polymorphism
    Annotations: rsid "rs4680"
    Annotations: rdfs:label "rs4680"
	Annotations: rank "-1"
	Annotations: can_be_tested_with 23andMe_v2 
	Annotations: can_be_tested_with 23andMe_v3 
	Annotations: can_be_tested_with Affymetrix_DMET_chip 
	Annotations: can_be_tested_with University_of_Florida_and_Stanford_University_chip 
   Annotations: relevant_for COMT
   Annotations: relevant_for MIR4761
    Annotations: rdfs:seeAlso <http://bio2rdf.org/dbsnp:rs4680> 
    Annotations: dbsnp_orientation_on_reference_genome "forward" 

Class: rs4680_A
    SubClassOf: rs4680
    Annotations: rdfs:label "rs4680_A" 

Class: rs4680_G
    SubClassOf: rs4680
    Annotations: vcf_format_reference "true" 
    Annotations: rdfs:label "rs4680_G" 

Class: rs4680_A
DisjointClasses:
rs4680_A,rs4680_G

Class: rs4818
    SubClassOf: polymorphism
    Annotations: rsid "rs4818"
    Annotations: rdfs:label "rs4818"
	Annotations: rank "-1"
   Annotations: relevant_for COMT
   Annotations: relevant_for MIR4761
    Annotations: rdfs:seeAlso <http://bio2rdf.org/dbsnp:rs4818> 
    Annotations: dbsnp_orientation_on_reference_genome "forward" 

Class: rs4818_C
    SubClassOf: rs4818
    Annotations: vcf_format_reference "true" 
    Annotations: rdfs:label "rs4818_C" 

Class: rs4818_G
    SubClassOf: rs4818
    Annotations: rdfs:label "rs4818_G" 

Class: rs4818_T
    SubClassOf: rs4818
    Annotations: rdfs:label "rs4818_T" 

Class: rs4818_C
DisjointClasses:
rs4818_C,rs4818_G,rs4818_T

Class: rs6025
    SubClassOf: polymorphism
    Annotations: rsid "rs6025"
    Annotations: rdfs:label "rs6025"
	Annotations: rank "13"
	Annotations: can_be_tested_with 23andMe_v2 
	Annotations: can_be_tested_with 23andMe_v3 
   Annotations: relevant_for F5
    Annotations: rdfs:seeAlso <http://bio2rdf.org/dbsnp:rs6025> 
    Annotations: dbsnp_orientation_on_reference_genome "reverse" 

Class: rs6025_C
    SubClassOf: rs6025
    Annotations: vcf_format_reference "true" 
    Annotations: rdfs:label "rs6025_C" 

Class: rs6025_T
    SubClassOf: rs6025
    Annotations: rdfs:label "rs6025_T" 

Class: rs6025_C
DisjointClasses:
rs6025_C,rs6025_T

Class: rs6269
    SubClassOf: polymorphism
    Annotations: rsid "rs6269"
    Annotations: rdfs:label "rs6269"
	Annotations: rank "-1"
	Annotations: can_be_tested_with 23andMe_v2 
	Annotations: can_be_tested_with 23andMe_v3 
   Annotations: relevant_for COMT
   Annotations: relevant_for MIR4761
    Annotations: rdfs:seeAlso <http://bio2rdf.org/dbsnp:rs6269> 
    Annotations: dbsnp_orientation_on_reference_genome "forward" 

Class: rs6269_A
    SubClassOf: rs6269
    Annotations: vcf_format_reference "true" 
    Annotations: rdfs:label "rs6269_A" 

Class: rs6269_G
    SubClassOf: rs6269
    Annotations: rdfs:label "rs6269_G" 

Class: rs6269_A
DisjointClasses:
rs6269_A,rs6269_G

Class: rs7294
    SubClassOf: polymorphism
    Annotations: rsid "rs7294"
    Annotations: rdfs:label "rs7294"
	Annotations: rank "-1"
	Annotations: can_be_tested_with 23andMe_v2 
	Annotations: can_be_tested_with 23andMe_v3 
	Annotations: can_be_tested_with Affymetrix_DMET_chip 
	Annotations: can_be_tested_with University_of_Florida_and_Stanford_University_chip 
   Annotations: relevant_for VKORC1
    Annotations: rdfs:seeAlso <http://bio2rdf.org/dbsnp:rs7294> 
    Annotations: dbsnp_orientation_on_reference_genome "reverse" 

Class: rs7294_C
    SubClassOf: rs7294
    Annotations: vcf_format_reference "true" 
    Annotations: rdfs:label "rs7294_C" 

Class: rs7294_T
    SubClassOf: rs7294
    Annotations: rdfs:label "rs7294_T" 

Class: rs7294_C
DisjointClasses:
rs7294_C,rs7294_T

Class: rs12516
    SubClassOf: polymorphism
    Annotations: rsid "rs12516"
    Annotations: rdfs:label "rs12516"
	Annotations: rank "-1"
	Annotations: can_be_tested_with 23andMe_v3 
   Annotations: relevant_for BRCA1
    Annotations: rdfs:seeAlso <http://bio2rdf.org/dbsnp:rs12516> 
    Annotations: dbsnp_orientation_on_reference_genome "reverse" 

Class: rs12516_A
    SubClassOf: rs12516
    Annotations: rdfs:label "rs12516_A" 

Class: rs12516_G
    SubClassOf: rs12516
    Annotations: vcf_format_reference "true" 
    Annotations: rdfs:label "rs12516_G" 

Class: rs12516_A
DisjointClasses:
rs12516_A,rs12516_G

Class: rs16940
    SubClassOf: polymorphism
    Annotations: rsid "rs16940"
    Annotations: rdfs:label "rs16940"
	Annotations: rank "-1"
	Annotations: can_be_tested_with 23andMe_v2 
	Annotations: can_be_tested_with 23andMe_v3 
   Annotations: relevant_for BRCA1
    Annotations: rdfs:seeAlso <http://bio2rdf.org/dbsnp:rs16940> 
    Annotations: dbsnp_orientation_on_reference_genome "reverse" 

Class: rs16940_A
    SubClassOf: rs16940
    Annotations: vcf_format_reference "true" 
    Annotations: rdfs:label "rs16940_A" 

Class: rs16940_G
    SubClassOf: rs16940
    Annotations: rdfs:label "rs16940_G" 

Class: rs16940_A
DisjointClasses:
rs16940_A,rs16940_G

Class: rs16941
    SubClassOf: polymorphism
    Annotations: rsid "rs16941"
    Annotations: rdfs:label "rs16941"
	Annotations: rank "-1"
	Annotations: can_be_tested_with 23andMe_v2 
	Annotations: can_be_tested_with 23andMe_v3 
   Annotations: relevant_for BRCA1
    Annotations: rdfs:seeAlso <http://bio2rdf.org/dbsnp:rs16941> 
    Annotations: dbsnp_orientation_on_reference_genome "reverse" 

Class: rs16941_C
    SubClassOf: rs16941
    Annotations: rdfs:label "rs16941_C" 

Class: rs16941_T
    SubClassOf: rs16941
    Annotations: vcf_format_reference "true" 
    Annotations: rdfs:label "rs16941_T" 

Class: rs16941_C
DisjointClasses:
rs16941_C,rs16941_T

Class: rs16942
    SubClassOf: polymorphism
    Annotations: rsid "rs16942"
    Annotations: rdfs:label "rs16942"
	Annotations: rank "-1"
	Annotations: can_be_tested_with 23andMe_v2 
	Annotations: can_be_tested_with 23andMe_v3 
   Annotations: relevant_for BRCA1
    Annotations: rdfs:seeAlso <http://bio2rdf.org/dbsnp:rs16942> 
    Annotations: dbsnp_orientation_on_reference_genome "reverse" 

Class: rs16942_C
    SubClassOf: rs16942
    Annotations: rdfs:label "rs16942_C" 

Class: rs16942_T
    SubClassOf: rs16942
    Annotations: vcf_format_reference "true" 
    Annotations: rdfs:label "rs16942_T" 

Class: rs16942_C
DisjointClasses:
rs16942_C,rs16942_T

Class: rs16947
    SubClassOf: polymorphism
    Annotations: rsid "rs16947"
    Annotations: rdfs:label "rs16947"
	Annotations: rank "-1"
	Annotations: can_be_tested_with 23andMe_v2 
	Annotations: can_be_tested_with 23andMe_v3 
	Annotations: can_be_tested_with Affymetrix_DMET_chip 
   Annotations: relevant_for CYP2D6
    Annotations: rdfs:seeAlso <http://bio2rdf.org/dbsnp:rs16947> 
    Annotations: dbsnp_orientation_on_reference_genome "forward" 

Class: rs16947_A
    SubClassOf: rs16947
    Annotations: rdfs:label "rs16947_A" 

Class: rs16947_G
    SubClassOf: rs16947
    Annotations: vcf_format_reference "true" 
    Annotations: rdfs:label "rs16947_G" 

Class: rs16947_A
DisjointClasses:
rs16947_A,rs16947_G

Class: rs762551
    SubClassOf: polymorphism
    Annotations: rsid "rs762551"
    Annotations: rdfs:label "rs762551"
	Annotations: rank "-1"
	Annotations: can_be_tested_with 23andMe_v2 
	Annotations: can_be_tested_with 23andMe_v3 
	Annotations: can_be_tested_with Affymetrix_DMET_chip 
	Annotations: can_be_tested_with University_of_Florida_and_Stanford_University_chip 
   Annotations: relevant_for CYP1A2
    Annotations: rdfs:seeAlso <http://bio2rdf.org/dbsnp:rs762551> 
    Annotations: dbsnp_orientation_on_reference_genome "forward" 

Class: rs762551_A
    SubClassOf: rs762551
    Annotations: rdfs:label "rs762551_A" 

Class: rs762551_C
    SubClassOf: rs762551
    Annotations: vcf_format_reference "true" 
    Annotations: rdfs:label "rs762551_C" 

Class: rs762551_A
DisjointClasses:
rs762551_A,rs762551_C

Class: rs769258
    SubClassOf: polymorphism
    Annotations: rsid "rs769258"
    Annotations: rdfs:label "rs769258"
	Annotations: rank "-1"
   Annotations: relevant_for CYP2D6
    Annotations: rdfs:seeAlso <http://bio2rdf.org/dbsnp:rs769258> 
    Annotations: dbsnp_orientation_on_reference_genome "reverse" 

Class: rs769258_C
    SubClassOf: rs769258
    Annotations: vcf_format_reference "true" 
    Annotations: rdfs:label "rs769258_C" 

Class: rs769258_T
    SubClassOf: rs769258
    Annotations: rdfs:label "rs769258_T" 

Class: rs769258_C
DisjointClasses:
rs769258_C,rs769258_T

Class: rs776746
    SubClassOf: polymorphism
    Annotations: rsid "rs776746"
    Annotations: rdfs:label "rs776746"
	Annotations: rank "-1"
	Annotations: can_be_tested_with 23andMe_v2 
	Annotations: can_be_tested_with 23andMe_v3 
	Annotations: can_be_tested_with Affymetrix_DMET_chip 
	Annotations: can_be_tested_with University_of_Florida_and_Stanford_University_chip 
   Annotations: relevant_for CYP3A5
   Annotations: relevant_for ZSCAN25
    Annotations: rdfs:seeAlso <http://bio2rdf.org/dbsnp:rs776746> 
    Annotations: dbsnp_orientation_on_reference_genome "reverse" 

Class: rs776746_C
    SubClassOf: rs776746
    Annotations: rdfs:label "rs776746_C" 

Class: rs776746_T
    SubClassOf: rs776746
    Annotations: vcf_format_reference "true" 
    Annotations: rdfs:label "rs776746_T" 

Class: rs776746_C
DisjointClasses:
rs776746_C,rs776746_T

Class: rs799912
    SubClassOf: polymorphism
    Annotations: rsid "rs799912"
    Annotations: rdfs:label "rs799912"
	Annotations: rank "-1"
	Annotations: can_be_tested_with 23andMe_v2 
	Annotations: can_be_tested_with 23andMe_v3 
   Annotations: relevant_for BRCA1
    Annotations: rdfs:seeAlso <http://bio2rdf.org/dbsnp:rs799912> 
    Annotations: dbsnp_orientation_on_reference_genome "forward" 

Class: rs799912_C
    SubClassOf: rs799912
    Annotations: rdfs:label "rs799912_C" 

Class: rs799912_T
    SubClassOf: rs799912
    Annotations: vcf_format_reference "true" 
    Annotations: rdfs:label "rs799912_T" 

Class: rs799912_C
DisjointClasses:
rs799912_C,rs799912_T

Class: rs799917
    SubClassOf: polymorphism
    Annotations: rsid "rs799917"
    Annotations: rdfs:label "rs799917"
	Annotations: rank "-1"
	Annotations: can_be_tested_with 23andMe_v2 
	Annotations: can_be_tested_with 23andMe_v3 
   Annotations: relevant_for BRCA1
    Annotations: rdfs:seeAlso <http://bio2rdf.org/dbsnp:rs799917> 
    Annotations: dbsnp_orientation_on_reference_genome "reverse" 

Class: rs799917_A
    SubClassOf: rs799917
    Annotations: rdfs:label "rs799917_A" 

Class: rs799917_C
    SubClassOf: rs799917
    Annotations: rdfs:label "rs799917_C" 

Class: rs799917_G
    SubClassOf: rs799917
    Annotations: vcf_format_reference "true" 
    Annotations: rdfs:label "rs799917_G" 

Class: rs799917_T
    SubClassOf: rs799917
    Annotations: rdfs:label "rs799917_T" 

Class: rs799917_A
DisjointClasses:
rs799917_A,rs799917_C,rs799917_G,rs799917_T

Class: rs873478
    SubClassOf: polymorphism
    Annotations: rsid "rs873478"
    Annotations: rdfs:label "rs873478"
	Annotations: rank "-1"
   Annotations: relevant_for UGT1A1
   Annotations: relevant_for UGT1A6
   Annotations: relevant_for UGT1A4
   Annotations: relevant_for UGT1A10
   Annotations: relevant_for UGT1A8
   Annotations: relevant_for UGT1A7
   Annotations: relevant_for UGT1A5
   Annotations: relevant_for UGT1A3
   Annotations: relevant_for UGT1A9
    Annotations: rdfs:seeAlso <http://bio2rdf.org/dbsnp:rs873478> 
    Annotations: dbsnp_orientation_on_reference_genome "reverse" 

Class: rs873478_C
    SubClassOf: rs873478
    Annotations: rdfs:label "rs873478_C" 

Class: rs873478_G
    SubClassOf: rs873478
    Annotations: vcf_format_reference "true" 
    Annotations: rdfs:label "rs873478_G" 

Class: rs873478_C
DisjointClasses:
rs873478_C,rs873478_G

Class: rs887829
    SubClassOf: polymorphism
    Annotations: rsid "rs887829"
    Annotations: rdfs:label "rs887829"
	Annotations: rank "-1"
	Annotations: can_be_tested_with 23andMe_v2 
	Annotations: can_be_tested_with 23andMe_v3 
	Annotations: can_be_tested_with Affymetrix_DMET_chip 
   Annotations: relevant_for UGT1A1
   Annotations: relevant_for UGT1A6
   Annotations: relevant_for UGT1A4
   Annotations: relevant_for UGT1A10
   Annotations: relevant_for UGT1A8
   Annotations: relevant_for UGT1A7
   Annotations: relevant_for UGT1A5
   Annotations: relevant_for UGT1A3
   Annotations: relevant_for UGT1A9
    Annotations: rdfs:seeAlso <http://bio2rdf.org/dbsnp:rs887829> 
    Annotations: dbsnp_orientation_on_reference_genome "reverse" 

Class: rs887829_C
    SubClassOf: rs887829
    Annotations: vcf_format_reference "true" 
    Annotations: rdfs:label "rs887829_C" 

Class: rs887829_T
    SubClassOf: rs887829
    Annotations: rdfs:label "rs887829_T" 

Class: rs887829_C
DisjointClasses:
rs887829_C,rs887829_T

Class: rs1045642
    SubClassOf: polymorphism
    Annotations: rsid "rs1045642"
    Annotations: rdfs:label "rs1045642"
	Annotations: rank "-1"
	Annotations: can_be_tested_with 23andMe_v2 
	Annotations: can_be_tested_with 23andMe_v3 
	Annotations: can_be_tested_with Affymetrix_DMET_chip 
	Annotations: can_be_tested_with University_of_Florida_and_Stanford_University_chip 
   Annotations: relevant_for ABCB1
    Annotations: rdfs:seeAlso <http://bio2rdf.org/dbsnp:rs1045642> 
    Annotations: dbsnp_orientation_on_reference_genome "reverse" 

Class: rs1045642_A
    SubClassOf: rs1045642
    Annotations: vcf_format_reference "true" 
    Annotations: rdfs:label "rs1045642_A" 

Class: rs1045642_G
    SubClassOf: rs1045642
    Annotations: rdfs:label "rs1045642_G" 

Class: rs1045642_T
    SubClassOf: rs1045642
    Annotations: rdfs:label "rs1045642_T" 

Class: rs1045642_A
DisjointClasses:
rs1045642_A,rs1045642_G,rs1045642_T

Class: rs1050828
    SubClassOf: polymorphism
    Annotations: rsid "rs1050828"
    Annotations: rdfs:label "rs1050828"
	Annotations: rank "-1"
	Annotations: can_be_tested_with 23andMe_v2 
	Annotations: can_be_tested_with 23andMe_v3 
	Annotations: can_be_tested_with University_of_Florida_and_Stanford_University_chip 
   Annotations: relevant_for G6PD
    Annotations: rdfs:seeAlso <http://bio2rdf.org/dbsnp:rs1050828> 
    Annotations: dbsnp_orientation_on_reference_genome "forward" 

Class: rs1050828_C
    SubClassOf: rs1050828
    Annotations: vcf_format_reference "true" 
    Annotations: rdfs:label "rs1050828_C" 

Class: rs1050828_T
    SubClassOf: rs1050828
    Annotations: rdfs:label "rs1050828_T" 

Class: rs1050828_C
DisjointClasses:
rs1050828_C,rs1050828_T

Class: rs1050829
    SubClassOf: polymorphism
    Annotations: rsid "rs1050829"
    Annotations: rdfs:label "rs1050829"
	Annotations: rank "-1"
	Annotations: can_be_tested_with 23andMe_v2 
	Annotations: can_be_tested_with 23andMe_v3 
	Annotations: can_be_tested_with Affymetrix_DMET_chip 
   Annotations: relevant_for G6PD
    Annotations: rdfs:seeAlso <http://bio2rdf.org/dbsnp:rs1050829> 
    Annotations: dbsnp_orientation_on_reference_genome "forward" 

Class: rs1050829_C
    SubClassOf: rs1050829
    Annotations: rdfs:label "rs1050829_C" 

Class: rs1050829_T
    SubClassOf: rs1050829
    Annotations: vcf_format_reference "true" 
    Annotations: rdfs:label "rs1050829_T" 

Class: rs1050829_C
DisjointClasses:
rs1050829_C,rs1050829_T

Class: rs1057910
    SubClassOf: polymorphism
    Annotations: rsid "rs1057910"
    Annotations: rdfs:label "rs1057910"
	Annotations: rank "-1"
	Annotations: can_be_tested_with 23andMe_v2 
	Annotations: can_be_tested_with 23andMe_v3 
	Annotations: can_be_tested_with Affymetrix_DMET_chip 
	Annotations: can_be_tested_with University_of_Florida_and_Stanford_University_chip 
   Annotations: relevant_for CYP2C9
    Annotations: rdfs:seeAlso <http://bio2rdf.org/dbsnp:rs1057910> 
    Annotations: dbsnp_orientation_on_reference_genome "forward" 

Class: rs1057910_A
    SubClassOf: rs1057910
    Annotations: vcf_format_reference "true" 
    Annotations: rdfs:label "rs1057910_A" 

Class: rs1057910_C
    SubClassOf: rs1057910
    Annotations: rdfs:label "rs1057910_C" 

Class: rs1057910_A
DisjointClasses:
rs1057910_A,rs1057910_C

Class: rs1057911
    SubClassOf: polymorphism
    Annotations: rsid "rs1057911"
    Annotations: rdfs:label "rs1057911"
	Annotations: rank "-1"
	Annotations: can_be_tested_with 23andMe_v2 
	Annotations: can_be_tested_with 23andMe_v3 
	Annotations: can_be_tested_with Affymetrix_DMET_chip 
   Annotations: relevant_for CYP2C9
    Annotations: rdfs:seeAlso <http://bio2rdf.org/dbsnp:rs1057911> 
    Annotations: dbsnp_orientation_on_reference_genome "forward" 

Class: rs1057911_A
    SubClassOf: rs1057911
    Annotations: vcf_format_reference "true" 
    Annotations: rdfs:label "rs1057911_A" 

Class: rs1057911_T
    SubClassOf: rs1057911
    Annotations: rdfs:label "rs1057911_T" 

Class: rs1057911_A
DisjointClasses:
rs1057911_A,rs1057911_T

Class: rs1060915
    SubClassOf: polymorphism
    Annotations: rsid "rs1060915"
    Annotations: rdfs:label "rs1060915"
	Annotations: rank "-1"
	Annotations: can_be_tested_with 23andMe_v2 
	Annotations: can_be_tested_with 23andMe_v3 
   Annotations: relevant_for BRCA1
    Annotations: rdfs:seeAlso <http://bio2rdf.org/dbsnp:rs1060915> 
    Annotations: dbsnp_orientation_on_reference_genome "reverse" 

Class: rs1060915_A
    SubClassOf: rs1060915
    Annotations: vcf_format_reference "true" 
    Annotations: rdfs:label "rs1060915_A" 

Class: rs1060915_G
    SubClassOf: rs1060915
    Annotations: rdfs:label "rs1060915_G" 

Class: rs1060915_A
DisjointClasses:
rs1060915_A,rs1060915_G

Class: rs1065852
    SubClassOf: polymorphism
    Annotations: rsid "rs1065852"
    Annotations: rdfs:label "rs1065852"
	Annotations: rank "-1"
	Annotations: can_be_tested_with 23andMe_v2 
	Annotations: can_be_tested_with 23andMe_v3 
	Annotations: can_be_tested_with Affymetrix_DMET_chip 
	Annotations: can_be_tested_with University_of_Florida_and_Stanford_University_chip 
   Annotations: relevant_for CYP2D6
    Annotations: rdfs:seeAlso <http://bio2rdf.org/dbsnp:rs1065852> 
    Annotations: dbsnp_orientation_on_reference_genome "reverse" 

Class: rs1065852_A
    SubClassOf: rs1065852
    Annotations: vcf_format_reference "true" 
    Annotations: rdfs:label "rs1065852_A" 

Class: rs1065852_G
    SubClassOf: rs1065852
    Annotations: rdfs:label "rs1065852_G" 

Class: rs1065852_A
DisjointClasses:
rs1065852_A,rs1065852_G

Class: rs1128503
    SubClassOf: polymorphism
    Annotations: rsid "rs1128503"
    Annotations: rdfs:label "rs1128503"
	Annotations: rank "-1"
	Annotations: can_be_tested_with 23andMe_v2 
	Annotations: can_be_tested_with 23andMe_v3 
	Annotations: can_be_tested_with Affymetrix_DMET_chip 
	Annotations: can_be_tested_with University_of_Florida_and_Stanford_University_chip 
   Annotations: relevant_for ABCB1
    Annotations: rdfs:seeAlso <http://bio2rdf.org/dbsnp:rs1128503> 
    Annotations: dbsnp_orientation_on_reference_genome "reverse" 

Class: rs1128503_A
    SubClassOf: rs1128503
    Annotations: vcf_format_reference "true" 
    Annotations: rdfs:label "rs1128503_A" 

Class: rs1128503_G
    SubClassOf: rs1128503
    Annotations: rdfs:label "rs1128503_G" 

Class: rs1128503_A
DisjointClasses:
rs1128503_A,rs1128503_G

Class: rs1135822
    SubClassOf: polymorphism
    Annotations: rsid "rs1135822"
    Annotations: rdfs:label "rs1135822"
	Annotations: rank "-1"
   Annotations: relevant_for CYP2D6
    Annotations: rdfs:seeAlso <http://bio2rdf.org/dbsnp:rs1135822> 
    Annotations: dbsnp_orientation_on_reference_genome "reverse" 

Class: rs1135822_A
    SubClassOf: rs1135822
    Annotations: vcf_format_reference "true" 
    Annotations: rdfs:label "rs1135822_A" 

Class: rs1135822_T
    SubClassOf: rs1135822
    Annotations: rdfs:label "rs1135822_T" 

Class: rs1135822_A
DisjointClasses:
rs1135822_A,rs1135822_T

Class: rs1135823
    SubClassOf: polymorphism
    Annotations: rsid "rs1135823"
    Annotations: rdfs:label "rs1135823"
	Annotations: rank "-1"
	Annotations: can_be_tested_with 23andMe_v3 
   Annotations: relevant_for CYP2D6
    Annotations: rdfs:seeAlso <http://bio2rdf.org/dbsnp:rs1135823> 
    Annotations: dbsnp_orientation_on_reference_genome "reverse" 

Class: rs1135823_A
    SubClassOf: rs1135823
    Annotations: rdfs:label "rs1135823_A" 

Class: rs1135823_C
    SubClassOf: rs1135823
    Annotations: vcf_format_reference "true" 
    Annotations: rdfs:label "rs1135823_C" 

Class: rs1135823_A
DisjointClasses:
rs1135823_A,rs1135823_C

Class: rs1135824
    SubClassOf: polymorphism
    Annotations: rsid "rs1135824"
    Annotations: rdfs:label "rs1135824"
	Annotations: rank "-1"
	Annotations: can_be_tested_with 23andMe_v2 
	Annotations: can_be_tested_with 23andMe_v3 
   Annotations: relevant_for CYP2D6
    Annotations: rdfs:seeAlso <http://bio2rdf.org/dbsnp:rs1135824> 
    Annotations: dbsnp_orientation_on_reference_genome "reverse" 

Class: rs1135824_C
    SubClassOf: rs1135824
    Annotations: rdfs:label "rs1135824_C" 

Class: rs1135824_T
    SubClassOf: rs1135824
    Annotations: vcf_format_reference "true" 
    Annotations: rdfs:label "rs1135824_T" 

Class: rs1135824_C
DisjointClasses:
rs1135824_C,rs1135824_T

Class: rs1135840
    SubClassOf: polymorphism
    Annotations: rsid "rs1135840"
    Annotations: rdfs:label "rs1135840"
	Annotations: rank "-1"
	Annotations: can_be_tested_with 23andMe_v2 
	Annotations: can_be_tested_with 23andMe_v3 
	Annotations: can_be_tested_with Affymetrix_DMET_chip 
    Annotations: rdfs:seeAlso <http://bio2rdf.org/dbsnp:rs1135840> 
    Annotations: dbsnp_orientation_on_reference_genome "reverse" 

Class: rs1135840_C
    SubClassOf: rs1135840
    Annotations: rdfs:label "rs1135840_C" 

Class: rs1135840_G
    SubClassOf: rs1135840
    Annotations: vcf_format_reference "true" 
    Annotations: rdfs:label "rs1135840_G" 

Class: rs1135840_C
DisjointClasses:
rs1135840_C,rs1135840_G

Class: rs1799853
    SubClassOf: polymorphism
    Annotations: rsid "rs1799853"
    Annotations: rdfs:label "rs1799853"
	Annotations: rank "-1"
	Annotations: can_be_tested_with 23andMe_v2 
	Annotations: can_be_tested_with 23andMe_v3 
	Annotations: can_be_tested_with Affymetrix_DMET_chip 
	Annotations: can_be_tested_with University_of_Florida_and_Stanford_University_chip 
   Annotations: relevant_for CYP2C9
    Annotations: rdfs:seeAlso <http://bio2rdf.org/dbsnp:rs1799853> 
    Annotations: dbsnp_orientation_on_reference_genome "forward" 

Class: rs1799853_C
    SubClassOf: rs1799853
    Annotations: vcf_format_reference "true" 
    Annotations: rdfs:label "rs1799853_C" 

Class: rs1799853_T
    SubClassOf: rs1799853
    Annotations: rdfs:label "rs1799853_T" 

Class: rs1799853_C
DisjointClasses:
rs1799853_C,rs1799853_T

Class: rs1799949
    SubClassOf: polymorphism
    Annotations: rsid "rs1799949"
    Annotations: rdfs:label "rs1799949"
	Annotations: rank "-1"
	Annotations: can_be_tested_with 23andMe_v3 
   Annotations: relevant_for BRCA1
    Annotations: rdfs:seeAlso <http://bio2rdf.org/dbsnp:rs1799949> 
    Annotations: dbsnp_orientation_on_reference_genome "reverse" 

Class: rs1799949_A
    SubClassOf: rs1799949
    Annotations: rdfs:label "rs1799949_A" 

Class: rs1799949_G
    SubClassOf: rs1799949
    Annotations: vcf_format_reference "true" 
    Annotations: rdfs:label "rs1799949_G" 

Class: rs1799949_A
DisjointClasses:
rs1799949_A,rs1799949_G

Class: rs1799966
    SubClassOf: polymorphism
    Annotations: rsid "rs1799966"
    Annotations: rdfs:label "rs1799966"
	Annotations: rank "-1"
	Annotations: can_be_tested_with 23andMe_v2 
	Annotations: can_be_tested_with 23andMe_v3 
   Annotations: relevant_for BRCA1
    Annotations: rdfs:seeAlso <http://bio2rdf.org/dbsnp:rs1799966> 
    Annotations: dbsnp_orientation_on_reference_genome "reverse" 

Class: rs1799966_A
    SubClassOf: rs1799966
    Annotations: rdfs:label "rs1799966_A" 

Class: rs1799966_C
    SubClassOf: rs1799966
    Annotations: rdfs:label "rs1799966_C" 

Class: rs1799966_T
    SubClassOf: rs1799966
    Annotations: vcf_format_reference "true" 
    Annotations: rdfs:label "rs1799966_T" 

Class: rs1799966_A
DisjointClasses:
rs1799966_A,rs1799966_C,rs1799966_T

Class: rs1801030
    SubClassOf: polymorphism
    Annotations: rsid "rs1801030"
    Annotations: rdfs:label "rs1801030"
	Annotations: rank "-1"
	Annotations: can_be_tested_with 23andMe_v3 
	Annotations: can_be_tested_with Affymetrix_DMET_chip 
   Annotations: relevant_for SULT1A1
    Annotations: rdfs:seeAlso <http://bio2rdf.org/dbsnp:rs1801030> 
    Annotations: dbsnp_orientation_on_reference_genome "reverse" 

Class: rs1801030_C
    SubClassOf: rs1801030
    Annotations: vcf_format_reference "true" 
    Annotations: rdfs:label "rs1801030_C" 

Class: rs1801030_T
    SubClassOf: rs1801030
    Annotations: rdfs:label "rs1801030_T" 

Class: rs1801030_C
DisjointClasses:
rs1801030_C,rs1801030_T

Class: rs1801158
    SubClassOf: polymorphism
    Annotations: rsid "rs1801158"
    Annotations: rdfs:label "rs1801158"
	Annotations: rank "-1"
	Annotations: can_be_tested_with 23andMe_v2 
	Annotations: can_be_tested_with 23andMe_v3 
	Annotations: can_be_tested_with Affymetrix_DMET_chip 
   Annotations: relevant_for DPYD
    Annotations: rdfs:seeAlso <http://bio2rdf.org/dbsnp:rs1801158> 
    Annotations: dbsnp_orientation_on_reference_genome "forward" 

Class: rs1801158_C
    SubClassOf: rs1801158
    Annotations: vcf_format_reference "true" 
    Annotations: rdfs:label "rs1801158_C" 

Class: rs1801158_T
    SubClassOf: rs1801158
    Annotations: rdfs:label "rs1801158_T" 

Class: rs1801158_C
DisjointClasses:
rs1801158_C,rs1801158_T

Class: rs1801159
    SubClassOf: polymorphism
    Annotations: rsid "rs1801159"
    Annotations: rdfs:label "rs1801159"
	Annotations: rank "-1"
	Annotations: can_be_tested_with 23andMe_v2 
	Annotations: can_be_tested_with 23andMe_v3 
   Annotations: relevant_for DPYD
    Annotations: rdfs:seeAlso <http://bio2rdf.org/dbsnp:rs1801159> 
    Annotations: dbsnp_orientation_on_reference_genome "reverse" 

Class: rs1801159_C
    SubClassOf: rs1801159
    Annotations: rdfs:label "rs1801159_C" 

Class: rs1801159_T
    SubClassOf: rs1801159
    Annotations: vcf_format_reference "true" 
    Annotations: rdfs:label "rs1801159_T" 

Class: rs1801159_C
DisjointClasses:
rs1801159_C,rs1801159_T

Class: rs1801160
    SubClassOf: polymorphism
    Annotations: rsid "rs1801160"
    Annotations: rdfs:label "rs1801160"
	Annotations: rank "-1"
	Annotations: can_be_tested_with 23andMe_v2 
	Annotations: can_be_tested_with 23andMe_v3 
   Annotations: relevant_for DPYD
   Annotations: relevant_for DPYD-AS1
    Annotations: rdfs:seeAlso <http://bio2rdf.org/dbsnp:rs1801160> 
    Annotations: dbsnp_orientation_on_reference_genome "reverse" 

Class: rs1801160_C
    SubClassOf: rs1801160
    Annotations: vcf_format_reference "true" 
    Annotations: rdfs:label "rs1801160_C" 

Class: rs1801160_T
    SubClassOf: rs1801160
    Annotations: rdfs:label "rs1801160_T" 

Class: rs1801160_C
DisjointClasses:
rs1801160_C,rs1801160_T

Class: rs1801252
    SubClassOf: polymorphism
    Annotations: rsid "rs1801252"
    Annotations: rdfs:label "rs1801252"
	Annotations: rank "-1"
	Annotations: can_be_tested_with 23andMe_v2 
	Annotations: can_be_tested_with 23andMe_v3 
	Annotations: can_be_tested_with University_of_Florida_and_Stanford_University_chip 
   Annotations: relevant_for ADRB1
    Annotations: rdfs:seeAlso <http://bio2rdf.org/dbsnp:rs1801252> 
    Annotations: dbsnp_orientation_on_reference_genome "forward" 

Class: rs1801252_A
    SubClassOf: rs1801252
    Annotations: vcf_format_reference "true" 
    Annotations: rdfs:label "rs1801252_A" 

Class: rs1801252_G
    SubClassOf: rs1801252
    Annotations: rdfs:label "rs1801252_G" 

Class: rs1801252_A
DisjointClasses:
rs1801252_A,rs1801252_G

Class: rs1801253
    SubClassOf: polymorphism
    Annotations: rsid "rs1801253"
    Annotations: rdfs:label "rs1801253"
	Annotations: rank "-1"
	Annotations: can_be_tested_with 23andMe_v2 
	Annotations: can_be_tested_with 23andMe_v3 
	Annotations: can_be_tested_with University_of_Florida_and_Stanford_University_chip 
   Annotations: relevant_for ADRB1
    Annotations: rdfs:seeAlso <http://bio2rdf.org/dbsnp:rs1801253> 
    Annotations: dbsnp_orientation_on_reference_genome "forward" 

Class: rs1801253_C
    SubClassOf: rs1801253
    Annotations: rdfs:label "rs1801253_C" 

Class: rs1801253_G
    SubClassOf: rs1801253
    Annotations: vcf_format_reference "true" 
    Annotations: rdfs:label "rs1801253_G" 

Class: rs1801253_C
DisjointClasses:
rs1801253_C,rs1801253_G

Class: rs1801265
    SubClassOf: polymorphism
    Annotations: rsid "rs1801265"
    Annotations: rdfs:label "rs1801265"
	Annotations: rank "-1"
	Annotations: can_be_tested_with 23andMe_v2 
	Annotations: can_be_tested_with 23andMe_v3 
	Annotations: can_be_tested_with Affymetrix_DMET_chip 
   Annotations: relevant_for DPYD
    Annotations: rdfs:seeAlso <http://bio2rdf.org/dbsnp:rs1801265> 
    Annotations: dbsnp_orientation_on_reference_genome "reverse" 

Class: rs1801265_A
    SubClassOf: rs1801265
    Annotations: vcf_format_reference "true" 
    Annotations: rdfs:label "rs1801265_A" 

Class: rs1801265_G
    SubClassOf: rs1801265
    Annotations: rdfs:label "rs1801265_G" 

Class: rs1801265_A
DisjointClasses:
rs1801265_A,rs1801265_G

Class: rs1801266
    SubClassOf: polymorphism
    Annotations: rsid "rs1801266"
    Annotations: rdfs:label "rs1801266"
	Annotations: rank "-1"
	Annotations: can_be_tested_with 23andMe_v2 
	Annotations: can_be_tested_with 23andMe_v3 
	Annotations: can_be_tested_with Affymetrix_DMET_chip 
   Annotations: relevant_for DPYD
    Annotations: rdfs:seeAlso <http://bio2rdf.org/dbsnp:rs1801266> 
    Annotations: dbsnp_orientation_on_reference_genome "reverse" 

Class: rs1801266_A
    SubClassOf: rs1801266
    Annotations: rdfs:label "rs1801266_A" 

Class: rs1801266_G
    SubClassOf: rs1801266
    Annotations: vcf_format_reference "true" 
    Annotations: rdfs:label "rs1801266_G" 

Class: rs1801266_A
DisjointClasses:
rs1801266_A,rs1801266_G

Class: rs1801267
    SubClassOf: polymorphism
    Annotations: rsid "rs1801267"
    Annotations: rdfs:label "rs1801267"
	Annotations: rank "-1"
	Annotations: can_be_tested_with Affymetrix_DMET_chip 
   Annotations: relevant_for DPYD
   Annotations: relevant_for DPYD-AS1
    Annotations: rdfs:seeAlso <http://bio2rdf.org/dbsnp:rs1801267> 
    Annotations: dbsnp_orientation_on_reference_genome "reverse" 

Class: rs1801267_C
    SubClassOf: rs1801267
    Annotations: vcf_format_reference "true" 
    Annotations: rdfs:label "rs1801267_C" 

Class: rs1801267_T
    SubClassOf: rs1801267
    Annotations: rdfs:label "rs1801267_T" 

Class: rs1801267_C
DisjointClasses:
rs1801267_C,rs1801267_T

Class: rs1801268
    SubClassOf: polymorphism
    Annotations: rsid "rs1801268"
    Annotations: rdfs:label "rs1801268"
	Annotations: rank "-1"
	Annotations: can_be_tested_with 23andMe_v2 
	Annotations: can_be_tested_with 23andMe_v3 
	Annotations: can_be_tested_with Affymetrix_DMET_chip 
   Annotations: relevant_for DPYD
    Annotations: rdfs:seeAlso <http://bio2rdf.org/dbsnp:rs1801268> 
    Annotations: dbsnp_orientation_on_reference_genome "forward" 

Class: rs1801268_A
    SubClassOf: rs1801268
    Annotations: rdfs:label "rs1801268_A" 

Class: rs1801268_C
    SubClassOf: rs1801268
    Annotations: vcf_format_reference "true" 
    Annotations: rdfs:label "rs1801268_C" 

Class: rs1801268_A
DisjointClasses:
rs1801268_A,rs1801268_C

Class: rs1801272
    SubClassOf: polymorphism
    Annotations: rsid "rs1801272"
    Annotations: rdfs:label "rs1801272"
	Annotations: rank "-1"
	Annotations: can_be_tested_with 23andMe_v2 
	Annotations: can_be_tested_with 23andMe_v3 
	Annotations: can_be_tested_with Affymetrix_DMET_chip 
	Annotations: can_be_tested_with University_of_Florida_and_Stanford_University_chip 
   Annotations: relevant_for CYP2A6
    Annotations: rdfs:seeAlso <http://bio2rdf.org/dbsnp:rs1801272> 
    Annotations: dbsnp_orientation_on_reference_genome "reverse" 

Class: rs1801272_A
    SubClassOf: rs1801272
    Annotations: vcf_format_reference "true" 
    Annotations: rdfs:label "rs1801272_A" 

Class: rs1801272_T
    SubClassOf: rs1801272
    Annotations: rdfs:label "rs1801272_T" 

Class: rs1801272_A
DisjointClasses:
rs1801272_A,rs1801272_T

Class: rs1809810
    SubClassOf: polymorphism
    Annotations: rsid "rs1809810"
    Annotations: rdfs:label "rs1809810"
	Annotations: rank "-1"
    Annotations: rdfs:seeAlso <http://bio2rdf.org/dbsnp:rs1809810> 
    Annotations: dbsnp_orientation_on_reference_genome "reverse" 

Class: rs1809810_A
    SubClassOf: rs1809810
    Annotations: rdfs:label "rs1809810_A" 

Class: rs1809810_T
    SubClassOf: rs1809810
    Annotations: vcf_format_reference "true" 
    Annotations: rdfs:label "rs1809810_T" 

Class: rs1809810_A
DisjointClasses:
rs1809810_A,rs1809810_T

Class: rs2032582
    SubClassOf: polymorphism
    Annotations: rsid "rs2032582"
    Annotations: rdfs:label "rs2032582"
	Annotations: rank "-1"
	Annotations: can_be_tested_with Affymetrix_DMET_chip 
	Annotations: can_be_tested_with University_of_Florida_and_Stanford_University_chip 
   Annotations: relevant_for ABCB1
    Annotations: rdfs:seeAlso <http://bio2rdf.org/dbsnp:rs2032582> 
    Annotations: dbsnp_orientation_on_reference_genome "reverse" 

Class: rs2032582_A
    SubClassOf: rs2032582
    Annotations: vcf_format_reference "true" 
    Annotations: rdfs:label "rs2032582_A" 

Class: rs2032582_C
    SubClassOf: rs2032582
    Annotations: rdfs:label "rs2032582_C" 

Class: rs2032582_T
    SubClassOf: rs2032582
    Annotations: rdfs:label "rs2032582_T" 

Class: rs2032582_A
DisjointClasses:
rs2032582_A,rs2032582_C,rs2032582_T

Class: rs2046934
    SubClassOf: polymorphism
    Annotations: rsid "rs2046934"
    Annotations: rdfs:label "rs2046934"
	Annotations: rank "-1"
	Annotations: can_be_tested_with 23andMe_v3 
	Annotations: can_be_tested_with University_of_Florida_and_Stanford_University_chip 
   Annotations: relevant_for P2RY12
   Annotations: relevant_for MED12L
    Annotations: rdfs:seeAlso <http://bio2rdf.org/dbsnp:rs2046934> 
    Annotations: dbsnp_orientation_on_reference_genome "reverse" 

Class: rs2046934_A
    SubClassOf: rs2046934
    Annotations: rdfs:label "rs2046934_A" 

Class: rs2046934_G
    SubClassOf: rs2046934
    Annotations: vcf_format_reference "true" 
    Annotations: rdfs:label "rs2046934_G" 

Class: rs2046934_A
DisjointClasses:
rs2046934_A,rs2046934_G

Class: rs2069514
    SubClassOf: polymorphism
    Annotations: rsid "rs2069514"
    Annotations: rdfs:label "rs2069514"
	Annotations: rank "-1"
	Annotations: can_be_tested_with 23andMe_v3 
	Annotations: can_be_tested_with Affymetrix_DMET_chip 
	Annotations: can_be_tested_with University_of_Florida_and_Stanford_University_chip 
    Annotations: rdfs:seeAlso <http://bio2rdf.org/dbsnp:rs2069514> 
    Annotations: dbsnp_orientation_on_reference_genome "forward" 

Class: rs2069514_A
    SubClassOf: rs2069514
    Annotations: rdfs:label "rs2069514_A" 

Class: rs2069514_G
    SubClassOf: rs2069514
    Annotations: vcf_format_reference "true" 
    Annotations: rdfs:label "rs2069514_G" 

Class: rs2069514_A
DisjointClasses:
rs2069514_A,rs2069514_G

Class: rs2069526
    SubClassOf: polymorphism
    Annotations: rsid "rs2069526"
    Annotations: rdfs:label "rs2069526"
	Annotations: rank "-1"
	Annotations: can_be_tested_with 23andMe_v2 
	Annotations: can_be_tested_with 23andMe_v3 
	Annotations: can_be_tested_with Affymetrix_DMET_chip 
   Annotations: relevant_for CYP1A2
    Annotations: rdfs:seeAlso <http://bio2rdf.org/dbsnp:rs2069526> 
    Annotations: dbsnp_orientation_on_reference_genome "forward" 

Class: rs2069526_G
    SubClassOf: rs2069526
    Annotations: rdfs:label "rs2069526_G" 

Class: rs2069526_T
    SubClassOf: rs2069526
    Annotations: vcf_format_reference "true" 
    Annotations: rdfs:label "rs2069526_T" 

Class: rs2069526_G
DisjointClasses:
rs2069526_G,rs2069526_T

Class: rs2230037
    SubClassOf: polymorphism
    Annotations: rsid "rs2230037"
    Annotations: rdfs:label "rs2230037"
	Annotations: rank "-1"
	Annotations: can_be_tested_with 23andMe_v2 
	Annotations: can_be_tested_with 23andMe_v3 
    Annotations: rdfs:seeAlso <http://bio2rdf.org/dbsnp:rs2230037> 
    Annotations: dbsnp_orientation_on_reference_genome "reverse" 

Class: rs2230037_A
    SubClassOf: rs2230037
    Annotations: vcf_format_reference "true" 
    Annotations: rdfs:label "rs2230037_A" 

Class: rs2230037_G
    SubClassOf: rs2230037
    Annotations: rdfs:label "rs2230037_G" 

Class: rs2230037_A
DisjointClasses:
rs2230037_A,rs2230037_G

Class: rs2235013
    SubClassOf: polymorphism
    Annotations: rsid "rs2235013"
    Annotations: rdfs:label "rs2235013"
	Annotations: rank "-1"
	Annotations: can_be_tested_with 23andMe_v2 
	Annotations: can_be_tested_with 23andMe_v3 
	Annotations: can_be_tested_with Affymetrix_DMET_chip 
   Annotations: relevant_for ABCB1
    Annotations: rdfs:seeAlso <http://bio2rdf.org/dbsnp:rs2235013> 
    Annotations: dbsnp_orientation_on_reference_genome "forward" 

Class: rs2235013_A
    SubClassOf: rs2235013
    Annotations: vcf_format_reference "true" 
    Annotations: rdfs:label "rs2235013_A" 

Class: rs2235013_G
    SubClassOf: rs2235013
    Annotations: rdfs:label "rs2235013_G" 

Class: rs2235013_A
DisjointClasses:
rs2235013_A,rs2235013_G

Class: rs2235033
    SubClassOf: polymorphism
    Annotations: rsid "rs2235033"
    Annotations: rdfs:label "rs2235033"
	Annotations: rank "-1"
	Annotations: can_be_tested_with 23andMe_v2 
	Annotations: can_be_tested_with 23andMe_v3 
	Annotations: can_be_tested_with Affymetrix_DMET_chip 
   Annotations: relevant_for ABCB1
    Annotations: rdfs:seeAlso <http://bio2rdf.org/dbsnp:rs2235033> 
    Annotations: dbsnp_orientation_on_reference_genome "forward" 

Class: rs2235033_C
    SubClassOf: rs2235033
    Annotations: vcf_format_reference "true" 
    Annotations: rdfs:label "rs2235033_C" 

Class: rs2235033_T
    SubClassOf: rs2235033
    Annotations: rdfs:label "rs2235033_T" 

Class: rs2235033_C
DisjointClasses:
rs2235033_C,rs2235033_T

Class: rs2256871
    SubClassOf: polymorphism
    Annotations: rsid "rs2256871"
    Annotations: rdfs:label "rs2256871"
	Annotations: rank "-1"
	Annotations: can_be_tested_with 23andMe_v2 
	Annotations: can_be_tested_with 23andMe_v3 
	Annotations: can_be_tested_with Affymetrix_DMET_chip 
   Annotations: relevant_for CYP2C9
    Annotations: rdfs:seeAlso <http://bio2rdf.org/dbsnp:rs2256871> 
    Annotations: dbsnp_orientation_on_reference_genome "forward" 

Class: rs2256871_A
    SubClassOf: rs2256871
    Annotations: vcf_format_reference "true" 
    Annotations: rdfs:label "rs2256871_A" 

Class: rs2256871_G
    SubClassOf: rs2256871
    Annotations: rdfs:label "rs2256871_G" 

Class: rs2256871_A
DisjointClasses:
rs2256871_A,rs2256871_G

Class: rs2279341
    SubClassOf: polymorphism
    Annotations: rsid "rs2279341"
    Annotations: rdfs:label "rs2279341"
	Annotations: rank "-1"
	Annotations: can_be_tested_with 23andMe_v2 
	Annotations: can_be_tested_with 23andMe_v3 
	Annotations: can_be_tested_with Affymetrix_DMET_chip 
   Annotations: relevant_for CYP2B6
    Annotations: rdfs:seeAlso <http://bio2rdf.org/dbsnp:rs2279341> 
    Annotations: dbsnp_orientation_on_reference_genome "forward" 

Class: rs2279341_C
    SubClassOf: rs2279341
    Annotations: rdfs:label "rs2279341_C" 

Class: rs2279341_G
    SubClassOf: rs2279341
    Annotations: vcf_format_reference "true" 
    Annotations: rdfs:label "rs2279341_G" 

Class: rs2279341_C
DisjointClasses:
rs2279341_C,rs2279341_G

Class: rs2279342
    SubClassOf: polymorphism
    Annotations: rsid "rs2279342"
    Annotations: rdfs:label "rs2279342"
	Annotations: rank "-1"
	Annotations: can_be_tested_with 23andMe_v2 
	Annotations: can_be_tested_with 23andMe_v3 
   Annotations: relevant_for CYP2B6
    Annotations: rdfs:seeAlso <http://bio2rdf.org/dbsnp:rs2279342> 
    Annotations: dbsnp_orientation_on_reference_genome "forward" 

Class: rs2279342_A
    SubClassOf: rs2279342
    Annotations: vcf_format_reference "true" 
    Annotations: rdfs:label "rs2279342_A" 

Class: rs2279342_T
    SubClassOf: rs2279342
    Annotations: rdfs:label "rs2279342_T" 

Class: rs2279342_A
DisjointClasses:
rs2279342_A,rs2279342_T

Class: rs2279343
    SubClassOf: polymorphism
    Annotations: rsid "rs2279343"
    Annotations: rdfs:label "rs2279343"
	Annotations: rank "-1"
	Annotations: can_be_tested_with 23andMe_v2 
	Annotations: can_be_tested_with 23andMe_v3 
	Annotations: can_be_tested_with Affymetrix_DMET_chip 
	Annotations: can_be_tested_with University_of_Florida_and_Stanford_University_chip 
   Annotations: relevant_for CYP2B6
    Annotations: rdfs:seeAlso <http://bio2rdf.org/dbsnp:rs2279343> 
    Annotations: dbsnp_orientation_on_reference_genome "forward" 

Class: rs2279343_A
    SubClassOf: rs2279343
    Annotations: vcf_format_reference "true" 
    Annotations: rdfs:label "rs2279343_A" 

Class: rs2279343_G
    SubClassOf: rs2279343
    Annotations: rdfs:label "rs2279343_G" 

Class: rs2279343_A
DisjointClasses:
rs2279343_A,rs2279343_G

Class: rs2279344
    SubClassOf: polymorphism
    Annotations: rsid "rs2279344"
    Annotations: rdfs:label "rs2279344"
	Annotations: rank "-1"
	Annotations: can_be_tested_with 23andMe_v2 
	Annotations: can_be_tested_with 23andMe_v3 
	Annotations: can_be_tested_with Affymetrix_DMET_chip 
   Annotations: relevant_for CYP2B6
    Annotations: rdfs:seeAlso <http://bio2rdf.org/dbsnp:rs2279344> 
    Annotations: dbsnp_orientation_on_reference_genome "forward" 

Class: rs2279344_A
    SubClassOf: rs2279344
    Annotations: rdfs:label "rs2279344_A" 

Class: rs2279344_G
    SubClassOf: rs2279344
    Annotations: vcf_format_reference "true" 
    Annotations: rdfs:label "rs2279344_G" 

Class: rs2279344_A
DisjointClasses:
rs2279344_A,rs2279344_G

Class: rs2291075
    SubClassOf: polymorphism
    Annotations: rsid "rs2291075"
    Annotations: rdfs:label "rs2291075"
	Annotations: rank "-1"
	Annotations: can_be_tested_with 23andMe_v2 
	Annotations: can_be_tested_with Affymetrix_DMET_chip 
   Annotations: relevant_for SLCO1B1
    Annotations: rdfs:seeAlso <http://bio2rdf.org/dbsnp:rs2291075> 
    Annotations: dbsnp_orientation_on_reference_genome "forward" 

Class: rs2291075_C
    SubClassOf: rs2291075
    Annotations: vcf_format_reference "true" 
    Annotations: rdfs:label "rs2291075_C" 

Class: rs2291075_T
    SubClassOf: rs2291075
    Annotations: rdfs:label "rs2291075_T" 

Class: rs2291075_C
DisjointClasses:
rs2291075_C,rs2291075_T

Class: rs2297595
    SubClassOf: polymorphism
    Annotations: rsid "rs2297595"
    Annotations: rdfs:label "rs2297595"
	Annotations: rank "10"
	Annotations: can_be_tested_with 23andMe_v2 
	Annotations: can_be_tested_with 23andMe_v3 
	Annotations: can_be_tested_with Affymetrix_DMET_chip 
   Annotations: relevant_for DPYD
    Annotations: rdfs:seeAlso <http://bio2rdf.org/dbsnp:rs2297595> 
    Annotations: dbsnp_orientation_on_reference_genome "forward" 

Class: rs2297595_C
    SubClassOf: rs2297595
    Annotations: rdfs:label "rs2297595_C" 

Class: rs2297595_T
    SubClassOf: rs2297595
    Annotations: vcf_format_reference "true" 
    Annotations: rdfs:label "rs2297595_T" 

Class: rs2297595_C
DisjointClasses:
rs2297595_C,rs2297595_T

Class: rs2306282
    SubClassOf: polymorphism
    Annotations: rsid "rs2306282"
    Annotations: rdfs:label "rs2306282"
	Annotations: rank "-1"
	Annotations: can_be_tested_with 23andMe_v2 
	Annotations: can_be_tested_with 23andMe_v3 
	Annotations: can_be_tested_with Affymetrix_DMET_chip 
   Annotations: relevant_for SLCO1B1
    Annotations: rdfs:seeAlso <http://bio2rdf.org/dbsnp:rs2306282> 
    Annotations: dbsnp_orientation_on_reference_genome "reverse" 

Class: rs2306282_A
    SubClassOf: rs2306282
    Annotations: vcf_format_reference "true" 
    Annotations: rdfs:label "rs2306282_A" 

Class: rs2306282_G
    SubClassOf: rs2306282
    Annotations: rdfs:label "rs2306282_G" 

Class: rs2306282_A
DisjointClasses:
rs2306282_A,rs2306282_G

Class: rs2306283
    SubClassOf: polymorphism
    Annotations: rsid "rs2306283"
    Annotations: rdfs:label "rs2306283"
	Annotations: rank "-1"
	Annotations: can_be_tested_with 23andMe_v2 
	Annotations: can_be_tested_with 23andMe_v3 
	Annotations: can_be_tested_with Affymetrix_DMET_chip 
	Annotations: can_be_tested_with University_of_Florida_and_Stanford_University_chip 
   Annotations: relevant_for SLCO1B1
    Annotations: rdfs:seeAlso <http://bio2rdf.org/dbsnp:rs2306283> 
    Annotations: dbsnp_orientation_on_reference_genome "reverse" 

Class: rs2306283_A
    SubClassOf: rs2306283
    Annotations: vcf_format_reference "true" 
    Annotations: rdfs:label "rs2306283_A" 

Class: rs2306283_G
    SubClassOf: rs2306283
    Annotations: rdfs:label "rs2306283_G" 

Class: rs2306283_A
DisjointClasses:
rs2306283_A,rs2306283_G

Class: rs2359612
    SubClassOf: polymorphism
    Annotations: rsid "rs2359612"
    Annotations: rdfs:label "rs2359612"
	Annotations: rank "-1"
	Annotations: can_be_tested_with 23andMe_v2 
	Annotations: can_be_tested_with 23andMe_v3 
	Annotations: can_be_tested_with Affymetrix_DMET_chip 
   Annotations: relevant_for VKORC1
    Annotations: rdfs:seeAlso <http://bio2rdf.org/dbsnp:rs2359612> 
    Annotations: dbsnp_orientation_on_reference_genome "forward" 

Class: rs2359612_A
    SubClassOf: rs2359612
    Annotations: vcf_format_reference "true" 
    Annotations: rdfs:label "rs2359612_A" 

Class: rs2359612_G
    SubClassOf: rs2359612
    Annotations: rdfs:label "rs2359612_G" 

Class: rs2359612_A
DisjointClasses:
rs2359612_A,rs2359612_G

Class: rs2470890
    SubClassOf: polymorphism
    Annotations: rsid "rs2470890"
    Annotations: rdfs:label "rs2470890"
	Annotations: rank "-1"
	Annotations: can_be_tested_with 23andMe_v2 
	Annotations: can_be_tested_with 23andMe_v3 
	Annotations: can_be_tested_with Affymetrix_DMET_chip 
    Annotations: rdfs:seeAlso <http://bio2rdf.org/dbsnp:rs2470890> 
    Annotations: dbsnp_orientation_on_reference_genome "forward" 

Class: rs2470890_C
    SubClassOf: rs2470890
    Annotations: rdfs:label "rs2470890_C" 

Class: rs2470890_T
    SubClassOf: rs2470890
    Annotations: vcf_format_reference "true" 
    Annotations: rdfs:label "rs2470890_T" 

Class: rs2470890_C
DisjointClasses:
rs2470890_C,rs2470890_T

Class: rs2472304
    SubClassOf: polymorphism
    Annotations: rsid "rs2472304"
    Annotations: rdfs:label "rs2472304"
	Annotations: rank "-1"
	Annotations: can_be_tested_with 23andMe_v2 
	Annotations: can_be_tested_with 23andMe_v3 
   Annotations: relevant_for CYP1A2
    Annotations: rdfs:seeAlso <http://bio2rdf.org/dbsnp:rs2472304> 
    Annotations: dbsnp_orientation_on_reference_genome "forward" 

Class: rs2472304_A
    SubClassOf: rs2472304
    Annotations: rdfs:label "rs2472304_A" 

Class: rs2472304_G
    SubClassOf: rs2472304
    Annotations: vcf_format_reference "true" 
    Annotations: rdfs:label "rs2472304_G" 

Class: rs2472304_A
DisjointClasses:
rs2472304_A,rs2472304_G

Class: rs2518463
    SubClassOf: polymorphism
    Annotations: rsid "rs2518463"
    Annotations: rdfs:label "rs2518463"
	Annotations: rank "-1"
   Annotations: relevant_for TPMT
    Annotations: rdfs:seeAlso <http://bio2rdf.org/dbsnp:rs2518463> 
    Annotations: dbsnp_orientation_on_reference_genome "reverse" 

Class: rs2518463_A
    SubClassOf: rs2518463
    Annotations: vcf_format_reference "true" 
    Annotations: rdfs:label "rs2518463_A" 

Class: rs2518463_G
    SubClassOf: rs2518463
    Annotations: rdfs:label "rs2518463_G" 

Class: rs2518463_A
DisjointClasses:
rs2518463_A,rs2518463_G

Class: rs2740574
    SubClassOf: polymorphism
    Annotations: rsid "rs2740574"
    Annotations: rdfs:label "rs2740574"
	Annotations: rank "-1"
	Annotations: can_be_tested_with 23andMe_v2 
	Annotations: can_be_tested_with 23andMe_v3 
	Annotations: can_be_tested_with Affymetrix_DMET_chip 
   Annotations: relevant_for CYP3A4
    Annotations: rdfs:seeAlso <http://bio2rdf.org/dbsnp:rs2740574> 
    Annotations: dbsnp_orientation_on_reference_genome "reverse" 

Class: rs2740574_C
    SubClassOf: rs2740574
    Annotations: vcf_format_reference "true" 
    Annotations: rdfs:label "rs2740574_C" 

Class: rs2740574_T
    SubClassOf: rs2740574
    Annotations: rdfs:label "rs2740574_T" 

Class: rs2740574_C
DisjointClasses:
rs2740574_C,rs2740574_T

Class: rs2839940
    SubClassOf: polymorphism
    Annotations: rsid "rs2839940"
    Annotations: rdfs:label "rs2839940"
	Annotations: rank "-1"
   Annotations: relevant_for ZMIZ1-AS1
    Annotations: rdfs:seeAlso <http://bio2rdf.org/dbsnp:rs2839940> 
    Annotations: dbsnp_orientation_on_reference_genome "reverse" 

Class: rs2839940_A
    SubClassOf: rs2839940
    Annotations: vcf_format_reference "true" 
    Annotations: rdfs:label "rs2839940_A" 

Class: rs2839940_G
    SubClassOf: rs2839940
    Annotations: rdfs:label "rs2839940_G" 

Class: rs2839940_A
DisjointClasses:
rs2839940_A,rs2839940_G

Class: rs2842934
    SubClassOf: polymorphism
    Annotations: rsid "rs2842934"
    Annotations: rdfs:label "rs2842934"
	Annotations: rank "-1"
	Annotations: can_be_tested_with 23andMe_v2 
	Annotations: can_be_tested_with 23andMe_v3 
	Annotations: can_be_tested_with Affymetrix_DMET_chip 
   Annotations: relevant_for TPMT
    Annotations: rdfs:seeAlso <http://bio2rdf.org/dbsnp:rs2842934> 
    Annotations: dbsnp_orientation_on_reference_genome "forward" 

Class: rs2842934_A
    SubClassOf: rs2842934
    Annotations: rdfs:label "rs2842934_A" 

Class: rs2842934_G
    SubClassOf: rs2842934
    Annotations: vcf_format_reference "true" 
    Annotations: rdfs:label "rs2842934_G" 

Class: rs2842934_A
DisjointClasses:
rs2842934_A,rs2842934_G

Class: rs2884737
    SubClassOf: polymorphism
    Annotations: rsid "rs2884737"
    Annotations: rdfs:label "rs2884737"
	Annotations: rank "-1"
	Annotations: can_be_tested_with 23andMe_v2 
	Annotations: can_be_tested_with 23andMe_v3 
	Annotations: can_be_tested_with Affymetrix_DMET_chip 
   Annotations: relevant_for VKORC1
    Annotations: rdfs:seeAlso <http://bio2rdf.org/dbsnp:rs2884737> 
    Annotations: dbsnp_orientation_on_reference_genome "forward" 

Class: rs2884737_A
    SubClassOf: rs2884737
    Annotations: vcf_format_reference "true" 
    Annotations: rdfs:label "rs2884737_A" 

Class: rs2884737_C
    SubClassOf: rs2884737
    Annotations: rdfs:label "rs2884737_C" 

Class: rs2884737_A
DisjointClasses:
rs2884737_A,rs2884737_C

Class: rs3092995
    SubClassOf: polymorphism
    Annotations: rsid "rs3092995"
    Annotations: rdfs:label "rs3092995"
	Annotations: rank "-1"
   Annotations: relevant_for BRCA1
    Annotations: rdfs:seeAlso <http://bio2rdf.org/dbsnp:rs3092995> 
    Annotations: dbsnp_orientation_on_reference_genome "forward" 

Class: rs3092995_C
    SubClassOf: rs3092995
    Annotations: rdfs:label "rs3092995_C" 

Class: rs3092995_G
    SubClassOf: rs3092995
    Annotations: vcf_format_reference "true" 
    Annotations: rdfs:label "rs3092995_G" 

Class: rs3092995_C
DisjointClasses:
rs3092995_C,rs3092995_G

Class: rs3211369
    SubClassOf: polymorphism
    Annotations: rsid "rs3211369"
    Annotations: rdfs:label "rs3211369"
	Annotations: rank "-1"
   Annotations: relevant_for CYP2B6
    Annotations: rdfs:seeAlso <http://bio2rdf.org/dbsnp:rs3211369> 
    Annotations: dbsnp_orientation_on_reference_genome "forward" 

Class: rs3211369_A
    SubClassOf: rs3211369
    Annotations: vcf_format_reference "true" 
    Annotations: rdfs:label "rs3211369_A" 

Class: rs3211369_G
    SubClassOf: rs3211369
    Annotations: rdfs:label "rs3211369_G" 

Class: rs3211369_A
DisjointClasses:
rs3211369_A,rs3211369_G

Class: rs3211371
    SubClassOf: polymorphism
    Annotations: rsid "rs3211371"
    Annotations: rdfs:label "rs3211371"
	Annotations: rank "-1"
	Annotations: can_be_tested_with 23andMe_v2 
	Annotations: can_be_tested_with 23andMe_v3 
	Annotations: can_be_tested_with Affymetrix_DMET_chip 
	Annotations: can_be_tested_with University_of_Florida_and_Stanford_University_chip 
   Annotations: relevant_for CYP2B6
    Annotations: rdfs:seeAlso <http://bio2rdf.org/dbsnp:rs3211371> 
    Annotations: dbsnp_orientation_on_reference_genome "forward" 

Class: rs3211371_C
    SubClassOf: rs3211371
    Annotations: vcf_format_reference "true" 
    Annotations: rdfs:label "rs3211371_C" 

Class: rs3211371_T
    SubClassOf: rs3211371
    Annotations: rdfs:label "rs3211371_T" 

Class: rs3211371_C
DisjointClasses:
rs3211371_C,rs3211371_T

Class: rs3745274
    SubClassOf: polymorphism
    Annotations: rsid "rs3745274"
    Annotations: rdfs:label "rs3745274"
	Annotations: rank "-1"
	Annotations: can_be_tested_with 23andMe_v2 
	Annotations: can_be_tested_with 23andMe_v3 
	Annotations: can_be_tested_with Affymetrix_DMET_chip 
	Annotations: can_be_tested_with University_of_Florida_and_Stanford_University_chip 
   Annotations: relevant_for CYP2B6
    Annotations: rdfs:seeAlso <http://bio2rdf.org/dbsnp:rs3745274> 
    Annotations: dbsnp_orientation_on_reference_genome "forward" 

Class: rs3745274_G
    SubClassOf: rs3745274
    Annotations: vcf_format_reference "true" 
    Annotations: rdfs:label "rs3745274_G" 

Class: rs3745274_T
    SubClassOf: rs3745274
    Annotations: rdfs:label "rs3745274_T" 

Class: rs3745274_G
DisjointClasses:
rs3745274_G,rs3745274_T

Class: rs3758580
    SubClassOf: polymorphism
    Annotations: rsid "rs3758580"
    Annotations: rdfs:label "rs3758580"
	Annotations: rank "-1"
	Annotations: can_be_tested_with 23andMe_v3 
   Annotations: relevant_for CYP2C19
    Annotations: rdfs:seeAlso <http://bio2rdf.org/dbsnp:rs3758580> 
    Annotations: dbsnp_orientation_on_reference_genome "forward" 

Class: rs3758580_C
    SubClassOf: rs3758580
    Annotations: vcf_format_reference "true" 
    Annotations: rdfs:label "rs3758580_C" 

Class: rs3758580_T
    SubClassOf: rs3758580
    Annotations: rdfs:label "rs3758580_T" 

Class: rs3758580_C
DisjointClasses:
rs3758580_C,rs3758580_T

Class: rs3758581
    SubClassOf: polymorphism
    Annotations: rsid "rs3758581"
    Annotations: rdfs:label "rs3758581"
	Annotations: rank "-1"
	Annotations: can_be_tested_with 23andMe_v2 
	Annotations: can_be_tested_with 23andMe_v3 
	Annotations: can_be_tested_with Affymetrix_DMET_chip 
    Annotations: rdfs:seeAlso <http://bio2rdf.org/dbsnp:rs3758581> 
    Annotations: dbsnp_orientation_on_reference_genome "forward" 

Class: rs3758581_A
    SubClassOf: rs3758581
    Annotations: vcf_format_reference "true" 
    Annotations: rdfs:label "rs3758581_A" 

Class: rs3758581_G
    SubClassOf: rs3758581
    Annotations: rdfs:label "rs3758581_G" 

Class: rs3758581_A
DisjointClasses:
rs3758581_A,rs3758581_G

Class: rs3761738
    SubClassOf: polymorphism
    Annotations: rsid "rs3761738"
    Annotations: rdfs:label "rs3761738"
	Annotations: rank "-1"
	Annotations: can_be_tested_with 23andMe_v2 
	Annotations: can_be_tested_with 23andMe_v3 
   Annotations: relevant_for HMGCR
    Annotations: rdfs:seeAlso <http://bio2rdf.org/dbsnp:rs3761738> 
    Annotations: dbsnp_orientation_on_reference_genome "forward" 

Class: rs3761738_C
    SubClassOf: rs3761738
    Annotations: vcf_format_reference "true" 
    Annotations: rdfs:label "rs3761738_C" 

Class: rs3761738_T
    SubClassOf: rs3761738
    Annotations: rdfs:label "rs3761738_T" 

Class: rs3761738_C
DisjointClasses:
rs3761738_C,rs3761738_T

Class: rs3761739
    SubClassOf: polymorphism
    Annotations: rsid "rs3761739"
    Annotations: rdfs:label "rs3761739"
	Annotations: rank "-1"
	Annotations: can_be_tested_with 23andMe_v2 
	Annotations: can_be_tested_with 23andMe_v3 
   Annotations: relevant_for HMGCR
    Annotations: rdfs:seeAlso <http://bio2rdf.org/dbsnp:rs3761739> 
    Annotations: dbsnp_orientation_on_reference_genome "forward" 

Class: rs3761739_C
    SubClassOf: rs3761739
    Annotations: vcf_format_reference "true" 
    Annotations: rdfs:label "rs3761739_C" 

Class: rs3761739_T
    SubClassOf: rs3761739
    Annotations: rdfs:label "rs3761739_T" 

Class: rs3761739_C
DisjointClasses:
rs3761739_C,rs3761739_T

Class: rs3826711
    SubClassOf: polymorphism
    Annotations: rsid "rs3826711"
    Annotations: rdfs:label "rs3826711"
	Annotations: rank "-1"
	Annotations: can_be_tested_with 23andMe_v2 
	Annotations: can_be_tested_with 23andMe_v3 
	Annotations: can_be_tested_with Affymetrix_DMET_chip 
   Annotations: relevant_for CYP2B6
    Annotations: rdfs:seeAlso <http://bio2rdf.org/dbsnp:rs3826711> 
    Annotations: dbsnp_orientation_on_reference_genome "forward" 

Class: rs3826711_C
    SubClassOf: rs3826711
    Annotations: vcf_format_reference "true" 
    Annotations: rdfs:label "rs3826711_C" 

Class: rs3826711_G
    SubClassOf: rs3826711
    Annotations: rdfs:label "rs3826711_G" 

Class: rs3826711_C
DisjointClasses:
rs3826711_C,rs3826711_G

Class: rs3846662
    SubClassOf: polymorphism
    Annotations: rsid "rs3846662"
    Annotations: rdfs:label "rs3846662"
	Annotations: rank "-1"
	Annotations: can_be_tested_with 23andMe_v2 
	Annotations: can_be_tested_with 23andMe_v3 
	Annotations: can_be_tested_with University_of_Florida_and_Stanford_University_chip 
   Annotations: relevant_for HMGCR
    Annotations: rdfs:seeAlso <http://bio2rdf.org/dbsnp:rs3846662> 
    Annotations: dbsnp_orientation_on_reference_genome "reverse" 

Class: rs3846662_A
    SubClassOf: rs3846662
    Annotations: vcf_format_reference "true" 
    Annotations: rdfs:label "rs3846662_A" 

Class: rs3846662_G
    SubClassOf: rs3846662
    Annotations: rdfs:label "rs3846662_G" 

Class: rs3846662_A
DisjointClasses:
rs3846662_A,rs3846662_G

Class: rs3846663
    SubClassOf: polymorphism
    Annotations: rsid "rs3846663"
    Annotations: rdfs:label "rs3846663"
	Annotations: rank "-1"
	Annotations: can_be_tested_with 23andMe_v3 
   Annotations: relevant_for HMGCR
    Annotations: rdfs:seeAlso <http://bio2rdf.org/dbsnp:rs3846663> 
    Annotations: dbsnp_orientation_on_reference_genome "forward" 

Class: rs3846663_C
    SubClassOf: rs3846663
    Annotations: vcf_format_reference "true" 
    Annotations: rdfs:label "rs3846663_C" 

Class: rs3846663_T
    SubClassOf: rs3846663
    Annotations: rdfs:label "rs3846663_T" 

Class: rs3846663_C
DisjointClasses:
rs3846663_C,rs3846663_T

Class: rs3892097
    SubClassOf: polymorphism
    Annotations: rsid "rs3892097"
    Annotations: rdfs:label "rs3892097"
	Annotations: rank "-1"
	Annotations: can_be_tested_with 23andMe_v3 
	Annotations: can_be_tested_with Affymetrix_DMET_chip 
	Annotations: can_be_tested_with University_of_Florida_and_Stanford_University_chip 
   Annotations: relevant_for CYP2D6
    Annotations: rdfs:seeAlso <http://bio2rdf.org/dbsnp:rs3892097> 
    Annotations: dbsnp_orientation_on_reference_genome "forward" 

Class: rs3892097_C
    SubClassOf: rs3892097
    Annotations: rdfs:label "rs3892097_C" 

Class: rs3892097_T
    SubClassOf: rs3892097
    Annotations: vcf_format_reference "true" 
    Annotations: rdfs:label "rs3892097_T" 

Class: rs3892097_C
DisjointClasses:
rs3892097_C,rs3892097_T

Class: rs3918290
    SubClassOf: polymorphism
    Annotations: rsid "rs3918290"
    Annotations: rdfs:label "rs3918290"
	Annotations: rank "-1"
	Annotations: can_be_tested_with 23andMe_v2 
	Annotations: can_be_tested_with 23andMe_v3 
	Annotations: can_be_tested_with Affymetrix_DMET_chip 
	Annotations: can_be_tested_with University_of_Florida_and_Stanford_University_chip 
   Annotations: relevant_for DPYD
    Annotations: rdfs:seeAlso <http://bio2rdf.org/dbsnp:rs3918290> 
    Annotations: dbsnp_orientation_on_reference_genome "reverse" 

Class: rs3918290_C
    SubClassOf: rs3918290
    Annotations: vcf_format_reference "true" 
    Annotations: rdfs:label "rs3918290_C" 

Class: rs3918290_T
    SubClassOf: rs3918290
    Annotations: rdfs:label "rs3918290_T" 

Class: rs3918290_C
DisjointClasses:
rs3918290_C,rs3918290_T

Class: rs3931660
    SubClassOf: polymorphism
    Annotations: rsid "rs3931660"
    Annotations: rdfs:label "rs3931660"
	Annotations: rank "-1"
   Annotations: relevant_for TPMT
    Annotations: rdfs:seeAlso <http://bio2rdf.org/dbsnp:rs3931660> 
    Annotations: dbsnp_orientation_on_reference_genome "forward" 

Class: rs3931660_A
    SubClassOf: rs3931660
    Annotations: vcf_format_reference "true" 
    Annotations: rdfs:label "rs3931660_A" 

Class: rs3931660_T
    SubClassOf: rs3931660
    Annotations: rdfs:label "rs3931660_T" 

Class: rs3931660_A
DisjointClasses:
rs3931660_A,rs3931660_T

Class: rs4124874
    SubClassOf: polymorphism
    Annotations: rsid "rs4124874"
    Annotations: rdfs:label "rs4124874"
	Annotations: rank "-1"
	Annotations: can_be_tested_with 23andMe_v2 
	Annotations: can_be_tested_with 23andMe_v3 
	Annotations: can_be_tested_with Affymetrix_DMET_chip 
	Annotations: can_be_tested_with University_of_Florida_and_Stanford_University_chip 
   Annotations: relevant_for UGT1A6
   Annotations: relevant_for UGT1A4
   Annotations: relevant_for UGT1A10
   Annotations: relevant_for UGT1A8
   Annotations: relevant_for UGT1A7
   Annotations: relevant_for UGT1A5
   Annotations: relevant_for UGT1A3
   Annotations: relevant_for UGT1A9
   Annotations: relevant_for LOC100286922
   Annotations: relevant_for LOC101927831
    Annotations: rdfs:seeAlso <http://bio2rdf.org/dbsnp:rs4124874> 
    Annotations: dbsnp_orientation_on_reference_genome "reverse" 

Class: rs4124874_G
    SubClassOf: rs4124874
    Annotations: rdfs:label "rs4124874_G" 

Class: rs4124874_T
    SubClassOf: rs4124874
    Annotations: vcf_format_reference "true" 
    Annotations: rdfs:label "rs4124874_T" 

Class: rs4124874_G
DisjointClasses:
rs4124874_G,rs4124874_T

Class: rs4148323
    SubClassOf: polymorphism
    Annotations: rsid "rs4148323"
    Annotations: rdfs:label "rs4148323"
	Annotations: rank "-1"
	Annotations: can_be_tested_with 23andMe_v2 
	Annotations: can_be_tested_with 23andMe_v3 
	Annotations: can_be_tested_with Affymetrix_DMET_chip 
	Annotations: can_be_tested_with University_of_Florida_and_Stanford_University_chip 
   Annotations: relevant_for UGT1A1
   Annotations: relevant_for UGT1A6
   Annotations: relevant_for UGT1A4
   Annotations: relevant_for UGT1A10
   Annotations: relevant_for UGT1A8
   Annotations: relevant_for UGT1A7
   Annotations: relevant_for UGT1A5
   Annotations: relevant_for UGT1A3
   Annotations: relevant_for UGT1A9
    Annotations: rdfs:seeAlso <http://bio2rdf.org/dbsnp:rs4148323> 
    Annotations: dbsnp_orientation_on_reference_genome "forward" 

Class: rs4148323_A
    SubClassOf: rs4148323
    Annotations: rdfs:label "rs4148323_A" 

Class: rs4148323_G
    SubClassOf: rs4148323
    Annotations: vcf_format_reference "true" 
    Annotations: rdfs:label "rs4148323_G" 

Class: rs4148323_A
DisjointClasses:
rs4148323_A,rs4148323_G

Class: rs4149056
    SubClassOf: polymorphism
    Annotations: rsid "rs4149056"
    Annotations: rdfs:label "rs4149056"
	Annotations: rank "12"
	Annotations: can_be_tested_with 23andMe_v2 
	Annotations: can_be_tested_with 23andMe_v3 
	Annotations: can_be_tested_with Affymetrix_DMET_chip 
	Annotations: can_be_tested_with University_of_Florida_and_Stanford_University_chip 
   Annotations: relevant_for SLCO1B1
    Annotations: rdfs:seeAlso <http://bio2rdf.org/dbsnp:rs4149056> 
    Annotations: dbsnp_orientation_on_reference_genome "forward" 

Class: rs4149056_C
    SubClassOf: rs4149056
    Annotations: rdfs:label "rs4149056_C" 

Class: rs4149056_T
    SubClassOf: rs4149056
    Annotations: vcf_format_reference "true" 
    Annotations: rdfs:label "rs4149056_T" 

Class: rs4149056_C
DisjointClasses:
rs4149056_C,rs4149056_T

Class: rs4149057
    SubClassOf: polymorphism
    Annotations: rsid "rs4149057"
    Annotations: rdfs:label "rs4149057"
	Annotations: rank "-1"
	Annotations: can_be_tested_with 23andMe_v2 
	Annotations: can_be_tested_with 23andMe_v3 
	Annotations: can_be_tested_with Affymetrix_DMET_chip 
   Annotations: relevant_for SLCO1B1
    Annotations: rdfs:seeAlso <http://bio2rdf.org/dbsnp:rs4149057> 
    Annotations: dbsnp_orientation_on_reference_genome "forward" 

Class: rs4149057_C
    SubClassOf: rs4149057
    Annotations: rdfs:label "rs4149057_C" 

Class: rs4149057_T
    SubClassOf: rs4149057
    Annotations: vcf_format_reference "true" 
    Annotations: rdfs:label "rs4149057_T" 

Class: rs4149057_C
DisjointClasses:
rs4149057_C,rs4149057_T

Class: rs4244285
    SubClassOf: polymorphism
    Annotations: rsid "rs4244285"
    Annotations: rdfs:label "rs4244285"
	Annotations: rank "-1"
	Annotations: can_be_tested_with 23andMe_v2 
	Annotations: can_be_tested_with 23andMe_v3 
	Annotations: can_be_tested_with Affymetrix_DMET_chip 
	Annotations: can_be_tested_with University_of_Florida_and_Stanford_University_chip 
   Annotations: relevant_for CYP2C19
    Annotations: rdfs:seeAlso <http://bio2rdf.org/dbsnp:rs4244285> 
    Annotations: dbsnp_orientation_on_reference_genome "forward" 

Class: rs4244285_A
    SubClassOf: rs4244285
    Annotations: rdfs:label "rs4244285_A" 

Class: rs4244285_C
    SubClassOf: rs4244285
    Annotations: rdfs:label "rs4244285_C" 

Class: rs4244285_G
    SubClassOf: rs4244285
    Annotations: vcf_format_reference "true" 
    Annotations: rdfs:label "rs4244285_G" 

Class: rs4244285_A
DisjointClasses:
rs4244285_A,rs4244285_C,rs4244285_G

Class: rs4417205
    SubClassOf: polymorphism
    Annotations: rsid "rs4417205"
    Annotations: rdfs:label "rs4417205"
	Annotations: rank "-1"
   Annotations: relevant_for CYP2C19
    Annotations: rdfs:seeAlso <http://bio2rdf.org/dbsnp:rs4417205> 
    Annotations: dbsnp_orientation_on_reference_genome "forward" 

Class: rs4417205_C
    SubClassOf: rs4417205
    Annotations: vcf_format_reference "true" 
    Annotations: rdfs:label "rs4417205_C" 

Class: rs4417205_G
    SubClassOf: rs4417205
    Annotations: rdfs:label "rs4417205_G" 

Class: rs4417205_C
DisjointClasses:
rs4417205_C,rs4417205_G

Class: rs4629571
    SubClassOf: polymorphism
    Annotations: rsid "rs4629571"
    Annotations: rdfs:label "rs4629571"
	Annotations: rank "-1"
   Annotations: relevant_for HMGCR
    Annotations: rdfs:seeAlso <http://bio2rdf.org/dbsnp:rs4629571> 
    Annotations: dbsnp_orientation_on_reference_genome "forward" 

Class: rs4629571_A
    SubClassOf: rs4629571
    Annotations: vcf_format_reference "true" 
    Annotations: rdfs:label "rs4629571_A" 

Class: rs4629571_G
    SubClassOf: rs4629571
    Annotations: rdfs:label "rs4629571_G" 

Class: rs4629571_A
DisjointClasses:
rs4629571_A,rs4629571_G

Class: rs4646438
    SubClassOf: polymorphism
    Annotations: rsid "rs4646438"
    Annotations: rdfs:label "rs4646438"
	Annotations: rank "-1"
	Annotations: can_be_tested_with Affymetrix_DMET_chip 
   Annotations: relevant_for CYP3A4
    Annotations: rdfs:seeAlso <http://bio2rdf.org/dbsnp:rs4646438> 
    Annotations: dbsnp_orientation_on_reference_genome "reverse" 

Class: rs4646438_D
    SubClassOf: rs4646438
    Annotations: rdfs:label "rs4646438_D" 

Class: rs4646438_T
    SubClassOf: rs4646438
    Annotations: rdfs:label "rs4646438_T" 

Class: rs4646438_D
DisjointClasses:
rs4646438_D,rs4646438_T

Class: rs4704209
    SubClassOf: polymorphism
    Annotations: rsid "rs4704209"
    Annotations: rdfs:label "rs4704209"
	Annotations: rank "-1"
   Annotations: relevant_for HMGCR
    Annotations: rdfs:seeAlso <http://bio2rdf.org/dbsnp:rs4704209> 
    Annotations: dbsnp_orientation_on_reference_genome "forward" 

Class: rs4704209_A
    SubClassOf: rs4704209
    Annotations: vcf_format_reference "true" 
    Annotations: rdfs:label "rs4704209_A" 

Class: rs4704209_G
    SubClassOf: rs4704209
    Annotations: rdfs:label "rs4704209_G" 

Class: rs4704209_A
DisjointClasses:
rs4704209_A,rs4704209_G

Class: rs4802101
    SubClassOf: polymorphism
    Annotations: rsid "rs4802101"
    Annotations: rdfs:label "rs4802101"
	Annotations: rank "-1"
   Annotations: relevant_for CYP2B6
    Annotations: rdfs:seeAlso <http://bio2rdf.org/dbsnp:rs4802101> 
    Annotations: dbsnp_orientation_on_reference_genome "forward" 

Class: rs4802101_C
    SubClassOf: rs4802101
    Annotations: rdfs:label "rs4802101_C" 

Class: rs4802101_T
    SubClassOf: rs4802101
    Annotations: vcf_format_reference "true" 
    Annotations: rdfs:label "rs4802101_T" 

Class: rs4802101_C
DisjointClasses:
rs4802101_C,rs4802101_T

Class: rs4803418
    SubClassOf: polymorphism
    Annotations: rsid "rs4803418"
    Annotations: rdfs:label "rs4803418"
	Annotations: rank "-1"
	Annotations: can_be_tested_with 23andMe_v3 
	Annotations: can_be_tested_with Affymetrix_DMET_chip 
   Annotations: relevant_for CYP2B6
    Annotations: rdfs:seeAlso <http://bio2rdf.org/dbsnp:rs4803418> 
    Annotations: dbsnp_orientation_on_reference_genome "forward" 

Class: rs4803418_C
    SubClassOf: rs4803418
    Annotations: vcf_format_reference "true" 
    Annotations: rdfs:label "rs4803418_C" 

Class: rs4803418_G
    SubClassOf: rs4803418
    Annotations: rdfs:label "rs4803418_G" 

Class: rs4803418_C
DisjointClasses:
rs4803418_C,rs4803418_G

Class: rs4803419
    SubClassOf: polymorphism
    Annotations: rsid "rs4803419"
    Annotations: rdfs:label "rs4803419"
	Annotations: rank "-1"
	Annotations: can_be_tested_with 23andMe_v2 
	Annotations: can_be_tested_with 23andMe_v3 
	Annotations: can_be_tested_with Affymetrix_DMET_chip 
   Annotations: relevant_for CYP2B6
    Annotations: rdfs:seeAlso <http://bio2rdf.org/dbsnp:rs4803419> 
    Annotations: dbsnp_orientation_on_reference_genome "forward" 

Class: rs4803419_C
    SubClassOf: rs4803419
    Annotations: vcf_format_reference "true" 
    Annotations: rdfs:label "rs4803419_C" 

Class: rs4803419_T
    SubClassOf: rs4803419
    Annotations: rdfs:label "rs4803419_T" 

Class: rs4803419_C
DisjointClasses:
rs4803419_C,rs4803419_T

Class: rs4917623
    SubClassOf: polymorphism
    Annotations: rsid "rs4917623"
    Annotations: rdfs:label "rs4917623"
	Annotations: rank "-1"
	Annotations: can_be_tested_with 23andMe_v2 
	Annotations: can_be_tested_with 23andMe_v3 
   Annotations: relevant_for CYP2C19
    Annotations: rdfs:seeAlso <http://bio2rdf.org/dbsnp:rs4917623> 
    Annotations: dbsnp_orientation_on_reference_genome "forward" 

Class: rs4917623_C
    SubClassOf: rs4917623
    Annotations: rdfs:label "rs4917623_C" 

Class: rs4917623_T
    SubClassOf: rs4917623
    Annotations: vcf_format_reference "true" 
    Annotations: rdfs:label "rs4917623_T" 

Class: rs4917623_C
DisjointClasses:
rs4917623_C,rs4917623_T

Class: rs4986850
    SubClassOf: polymorphism
    Annotations: rsid "rs4986850"
    Annotations: rdfs:label "rs4986850"
	Annotations: rank "-1"
	Annotations: can_be_tested_with 23andMe_v2 
	Annotations: can_be_tested_with 23andMe_v3 
   Annotations: relevant_for BRCA1
    Annotations: rdfs:seeAlso <http://bio2rdf.org/dbsnp:rs4986850> 
    Annotations: dbsnp_orientation_on_reference_genome "forward" 

Class: rs4986850_A
    SubClassOf: rs4986850
    Annotations: rdfs:label "rs4986850_A" 

Class: rs4986850_C
    SubClassOf: rs4986850
    Annotations: vcf_format_reference "true" 
    Annotations: rdfs:label "rs4986850_C" 

Class: rs4986850_T
    SubClassOf: rs4986850
    Annotations: rdfs:label "rs4986850_T" 

Class: rs4986850_A
DisjointClasses:
rs4986850_A,rs4986850_C,rs4986850_T

Class: rs4986852
    SubClassOf: polymorphism
    Annotations: rsid "rs4986852"
    Annotations: rdfs:label "rs4986852"
	Annotations: rank "-1"
	Annotations: can_be_tested_with 23andMe_v2 
	Annotations: can_be_tested_with 23andMe_v3 
   Annotations: relevant_for BRCA1
    Annotations: rdfs:seeAlso <http://bio2rdf.org/dbsnp:rs4986852> 
    Annotations: dbsnp_orientation_on_reference_genome "forward" 

Class: rs4986852_C
    SubClassOf: rs4986852
    Annotations: vcf_format_reference "true" 
    Annotations: rdfs:label "rs4986852_C" 

Class: rs4986852_T
    SubClassOf: rs4986852
    Annotations: rdfs:label "rs4986852_T" 

Class: rs4986852_C
DisjointClasses:
rs4986852_C,rs4986852_T

Class: rs4986891
    SubClassOf: polymorphism
    Annotations: rsid "rs4986891"
    Annotations: rdfs:label "rs4986891"
	Annotations: rank "-1"
	Annotations: can_be_tested_with 23andMe_v2 
	Annotations: can_be_tested_with 23andMe_v3 
	Annotations: can_be_tested_with Affymetrix_DMET_chip 
   Annotations: relevant_for CYP2A6
    Annotations: rdfs:seeAlso <http://bio2rdf.org/dbsnp:rs4986891> 
    Annotations: dbsnp_orientation_on_reference_genome "reverse" 

Class: rs4986891_A
    SubClassOf: rs4986891
    Annotations: rdfs:label "rs4986891_A" 

Class: rs4986891_C
    SubClassOf: rs4986891
    Annotations: vcf_format_reference "true" 
    Annotations: rdfs:label "rs4986891_C" 

Class: rs4986891_T
    SubClassOf: rs4986891
    Annotations: rdfs:label "rs4986891_T" 

Class: rs4986891_A
DisjointClasses:
rs4986891_A,rs4986891_C,rs4986891_T

Class: rs4986893
    SubClassOf: polymorphism
    Annotations: rsid "rs4986893"
    Annotations: rdfs:label "rs4986893"
	Annotations: rank "-1"
	Annotations: can_be_tested_with 23andMe_v2 
	Annotations: can_be_tested_with 23andMe_v3 
	Annotations: can_be_tested_with Affymetrix_DMET_chip 
	Annotations: can_be_tested_with University_of_Florida_and_Stanford_University_chip 
   Annotations: relevant_for CYP2C19
    Annotations: rdfs:seeAlso <http://bio2rdf.org/dbsnp:rs4986893> 
    Annotations: dbsnp_orientation_on_reference_genome "forward" 

Class: rs4986893_A
    SubClassOf: rs4986893
    Annotations: rdfs:label "rs4986893_A" 

Class: rs4986893_G
    SubClassOf: rs4986893
    Annotations: vcf_format_reference "true" 
    Annotations: rdfs:label "rs4986893_G" 

Class: rs4986893_A
DisjointClasses:
rs4986893_A,rs4986893_G

Class: rs4986894
    SubClassOf: polymorphism
    Annotations: rsid "rs4986894"
    Annotations: rdfs:label "rs4986894"
	Annotations: rank "-1"
	Annotations: can_be_tested_with 23andMe_v2 
	Annotations: can_be_tested_with 23andMe_v3 
   Annotations: relevant_for CYP2C19
    Annotations: rdfs:seeAlso <http://bio2rdf.org/dbsnp:rs4986894> 
    Annotations: dbsnp_orientation_on_reference_genome "forward" 

Class: rs4986894_C
    SubClassOf: rs4986894
    Annotations: rdfs:label "rs4986894_C" 

Class: rs4986894_T
    SubClassOf: rs4986894
    Annotations: vcf_format_reference "true" 
    Annotations: rdfs:label "rs4986894_T" 

Class: rs4986894_C
DisjointClasses:
rs4986894_C,rs4986894_T

Class: rs4986907
    SubClassOf: polymorphism
    Annotations: rsid "rs4986907"
    Annotations: rdfs:label "rs4986907"
	Annotations: rank "-1"
	Annotations: can_be_tested_with 23andMe_v2 
	Annotations: can_be_tested_with 23andMe_v3 
	Annotations: can_be_tested_with Affymetrix_DMET_chip 
   Annotations: relevant_for CYP3A4
    Annotations: rdfs:seeAlso <http://bio2rdf.org/dbsnp:rs4986907> 
    Annotations: dbsnp_orientation_on_reference_genome "forward" 

Class: rs4986907_C
    SubClassOf: rs4986907
    Annotations: vcf_format_reference "true" 
    Annotations: rdfs:label "rs4986907_C" 

Class: rs4986907_T
    SubClassOf: rs4986907
    Annotations: rdfs:label "rs4986907_T" 

Class: rs4986907_C
DisjointClasses:
rs4986907_C,rs4986907_T

Class: rs4986908
    SubClassOf: polymorphism
    Annotations: rsid "rs4986908"
    Annotations: rdfs:label "rs4986908"
	Annotations: rank "-1"
	Annotations: can_be_tested_with 23andMe_v2 
	Annotations: can_be_tested_with 23andMe_v3 
	Annotations: can_be_tested_with Affymetrix_DMET_chip 
   Annotations: relevant_for CYP3A4
    Annotations: rdfs:seeAlso <http://bio2rdf.org/dbsnp:rs4986908> 
    Annotations: dbsnp_orientation_on_reference_genome "reverse" 

Class: rs4986908_C
    SubClassOf: rs4986908
    Annotations: vcf_format_reference "true" 
    Annotations: rdfs:label "rs4986908_C" 

Class: rs4986908_G
    SubClassOf: rs4986908
    Annotations: rdfs:label "rs4986908_G" 

Class: rs4986908_T
    SubClassOf: rs4986908
    Annotations: rdfs:label "rs4986908_T" 

Class: rs4986908_C
DisjointClasses:
rs4986908_C,rs4986908_G,rs4986908_T

Class: rs4986909
    SubClassOf: polymorphism
    Annotations: rsid "rs4986909"
    Annotations: rdfs:label "rs4986909"
	Annotations: rank "-1"
	Annotations: can_be_tested_with 23andMe_v2 
	Annotations: can_be_tested_with 23andMe_v3 
	Annotations: can_be_tested_with Affymetrix_DMET_chip 
   Annotations: relevant_for CYP3A4
    Annotations: rdfs:seeAlso <http://bio2rdf.org/dbsnp:rs4986909> 
    Annotations: dbsnp_orientation_on_reference_genome "forward" 

Class: rs4986909_A
    SubClassOf: rs4986909
    Annotations: rdfs:label "rs4986909_A" 

Class: rs4986909_G
    SubClassOf: rs4986909
    Annotations: vcf_format_reference "true" 
    Annotations: rdfs:label "rs4986909_G" 

Class: rs4986909_A
DisjointClasses:
rs4986909_A,rs4986909_G

Class: rs4986910
    SubClassOf: polymorphism
    Annotations: rsid "rs4986910"
    Annotations: rdfs:label "rs4986910"
	Annotations: rank "-1"
	Annotations: can_be_tested_with 23andMe_v2 
	Annotations: can_be_tested_with 23andMe_v3 
	Annotations: can_be_tested_with Affymetrix_DMET_chip 
   Annotations: relevant_for CYP3A4
    Annotations: rdfs:seeAlso <http://bio2rdf.org/dbsnp:rs4986910> 
    Annotations: dbsnp_orientation_on_reference_genome "reverse" 

Class: rs4986910_A
    SubClassOf: rs4986910
    Annotations: vcf_format_reference "true" 
    Annotations: rdfs:label "rs4986910_A" 

Class: rs4986910_G
    SubClassOf: rs4986910
    Annotations: rdfs:label "rs4986910_G" 

Class: rs4986910_A
DisjointClasses:
rs4986910_A,rs4986910_G

Class: rs4986913
    SubClassOf: polymorphism
    Annotations: rsid "rs4986913"
    Annotations: rdfs:label "rs4986913"
	Annotations: rank "-1"
	Annotations: can_be_tested_with 23andMe_v2 
	Annotations: can_be_tested_with 23andMe_v3 
	Annotations: can_be_tested_with Affymetrix_DMET_chip 
   Annotations: relevant_for CYP3A4
    Annotations: rdfs:seeAlso <http://bio2rdf.org/dbsnp:rs4986913> 
    Annotations: dbsnp_orientation_on_reference_genome "forward" 

Class: rs4986913_A
    SubClassOf: rs4986913
    Annotations: rdfs:label "rs4986913_A" 

Class: rs4986913_G
    SubClassOf: rs4986913
    Annotations: vcf_format_reference "true" 
    Annotations: rdfs:label "rs4986913_G" 

Class: rs4986913_A
DisjointClasses:
rs4986913_A,rs4986913_G

Class: rs4987161
    SubClassOf: polymorphism
    Annotations: rsid "rs4987161"
    Annotations: rdfs:label "rs4987161"
	Annotations: rank "-1"
	Annotations: can_be_tested_with 23andMe_v2 
	Annotations: can_be_tested_with 23andMe_v3 
	Annotations: can_be_tested_with Affymetrix_DMET_chip 
   Annotations: relevant_for CYP3A4
    Annotations: rdfs:seeAlso <http://bio2rdf.org/dbsnp:rs4987161> 
    Annotations: dbsnp_orientation_on_reference_genome "reverse" 

Class: rs4987161_A
    SubClassOf: rs4987161
    Annotations: vcf_format_reference "true" 
    Annotations: rdfs:label "rs4987161_A" 

Class: rs4987161_G
    SubClassOf: rs4987161
    Annotations: rdfs:label "rs4987161_G" 

Class: rs4987161_A
DisjointClasses:
rs4987161_A,rs4987161_G

Class: rs5030655
    SubClassOf: polymorphism
    Annotations: rsid "rs5030655"
    Annotations: rdfs:label "rs5030655"
	Annotations: rank "-1"
	Annotations: can_be_tested_with 23andMe_v2 
	Annotations: can_be_tested_with 23andMe_v3 
	Annotations: can_be_tested_with Affymetrix_DMET_chip 
	Annotations: can_be_tested_with University_of_Florida_and_Stanford_University_chip 
    Annotations: rdfs:seeAlso <http://bio2rdf.org/dbsnp:rs5030655> 
    Annotations: dbsnp_orientation_on_reference_genome "forward" 

Class: rs5030655_A
    SubClassOf: rs5030655
    Annotations: vcf_format_reference "true" 
    Annotations: rdfs:label "rs5030655_A" 

Class: rs5030655_D
    SubClassOf: rs5030655
    Annotations: rdfs:label "rs5030655_D" 

Class: rs5030655_A
DisjointClasses:
rs5030655_A,rs5030655_D

Class: rs5030656
    SubClassOf: polymorphism
    Annotations: rsid "rs5030656"
    Annotations: rdfs:label "rs5030656"
	Annotations: rank "-1"
	Annotations: can_be_tested_with 23andMe_v2 
	Annotations: can_be_tested_with 23andMe_v3 
   Annotations: relevant_for CYP2D6
    Annotations: rdfs:seeAlso <http://bio2rdf.org/dbsnp:rs5030656> 
    Annotations: dbsnp_orientation_on_reference_genome "forward" 

Class: rs5030656_CTT
    SubClassOf: rs5030656
    Annotations: vcf_format_reference "true" 
    Annotations: rdfs:label "rs5030656_CTT" 

Class: rs5030656_D
    SubClassOf: rs5030656
    Annotations: rdfs:label "rs5030656_D" 

Class: rs5030656_CTT
DisjointClasses:
rs5030656_CTT,rs5030656_D

Class: rs5030862
    SubClassOf: polymorphism
    Annotations: rsid "rs5030862"
    Annotations: rdfs:label "rs5030862"
	Annotations: rank "-1"
	Annotations: can_be_tested_with 23andMe_v2 
	Annotations: can_be_tested_with 23andMe_v3 
	Annotations: can_be_tested_with Affymetrix_DMET_chip 
	Annotations: can_be_tested_with University_of_Florida_and_Stanford_University_chip 
   Annotations: relevant_for CYP2D6
    Annotations: rdfs:seeAlso <http://bio2rdf.org/dbsnp:rs5030862> 
    Annotations: dbsnp_orientation_on_reference_genome "reverse" 

Class: rs5030862_C
    SubClassOf: rs5030862
    Annotations: vcf_format_reference "true" 
    Annotations: rdfs:label "rs5030862_C" 

Class: rs5030862_T
    SubClassOf: rs5030862
    Annotations: rdfs:label "rs5030862_T" 

Class: rs5030862_C
DisjointClasses:
rs5030862_C,rs5030862_T

Class: rs5030865
    SubClassOf: polymorphism
    Annotations: rsid "rs5030865"
    Annotations: rdfs:label "rs5030865"
	Annotations: rank "-1"
	Annotations: can_be_tested_with 23andMe_v2 
	Annotations: can_be_tested_with 23andMe_v3 
	Annotations: can_be_tested_with Affymetrix_DMET_chip 
   Annotations: relevant_for CYP2D6
    Annotations: rdfs:seeAlso <http://bio2rdf.org/dbsnp:rs5030865> 
    Annotations: dbsnp_orientation_on_reference_genome "forward" 

Class: rs5030865_A
    SubClassOf: rs5030865
    Annotations: rdfs:label "rs5030865_A" 

Class: rs5030865_C
    SubClassOf: rs5030865
    Annotations: vcf_format_reference "true" 
    Annotations: rdfs:label "rs5030865_C" 

Class: rs5030865_T
    SubClassOf: rs5030865
    Annotations: rdfs:label "rs5030865_T" 

Class: rs5030865_A
DisjointClasses:
rs5030865_A,rs5030865_C,rs5030865_T

Class: rs5030866
    SubClassOf: polymorphism
    Annotations: rsid "rs5030866"
    Annotations: rdfs:label "rs5030866"
	Annotations: rank "-1"
	Annotations: can_be_tested_with 23andMe_v2 
	Annotations: can_be_tested_with 23andMe_v3 
   Annotations: relevant_for CYP2D6
    Annotations: rdfs:seeAlso <http://bio2rdf.org/dbsnp:rs5030866> 
    Annotations: dbsnp_orientation_on_reference_genome "reverse" 

Class: rs5030866_C
    SubClassOf: rs5030866
    Annotations: vcf_format_reference "true" 
    Annotations: rdfs:label "rs5030866_C" 

Class: rs5030866_T
    SubClassOf: rs5030866
    Annotations: rdfs:label "rs5030866_T" 

Class: rs5030866_C
DisjointClasses:
rs5030866_C,rs5030866_T

Class: rs5030867
    SubClassOf: polymorphism
    Annotations: rsid "rs5030867"
    Annotations: rdfs:label "rs5030867"
	Annotations: rank "-1"
	Annotations: can_be_tested_with 23andMe_v2 
	Annotations: can_be_tested_with 23andMe_v3 
	Annotations: can_be_tested_with Affymetrix_DMET_chip 
	Annotations: can_be_tested_with University_of_Florida_and_Stanford_University_chip 
   Annotations: relevant_for CYP2D6
    Annotations: rdfs:seeAlso <http://bio2rdf.org/dbsnp:rs5030867> 
    Annotations: dbsnp_orientation_on_reference_genome "forward" 

Class: rs5030867_G
    SubClassOf: rs5030867
    Annotations: rdfs:label "rs5030867_G" 

Class: rs5030867_T
    SubClassOf: rs5030867
    Annotations: vcf_format_reference "true" 
    Annotations: rdfs:label "rs5030867_T" 

Class: rs5030867_G
DisjointClasses:
rs5030867_G,rs5030867_T

Class: rs5030868
    SubClassOf: polymorphism
    Annotations: rsid "rs5030868"
    Annotations: rdfs:label "rs5030868"
	Annotations: rank "-1"
	Annotations: can_be_tested_with 23andMe_v2 
	Annotations: can_be_tested_with 23andMe_v3 
	Annotations: can_be_tested_with Affymetrix_DMET_chip 
   Annotations: relevant_for G6PD
    Annotations: rdfs:seeAlso <http://bio2rdf.org/dbsnp:rs5030868> 
    Annotations: dbsnp_orientation_on_reference_genome "forward" 

Class: rs5030868_A
    SubClassOf: rs5030868
    Annotations: rdfs:label "rs5030868_A" 

Class: rs5030868_G
    SubClassOf: rs5030868
    Annotations: vcf_format_reference "true" 
    Annotations: rdfs:label "rs5030868_G" 

Class: rs5030868_A
DisjointClasses:
rs5030868_A,rs5030868_G

Class: rs5031016
    SubClassOf: polymorphism
    Annotations: rsid "rs5031016"
    Annotations: rdfs:label "rs5031016"
	Annotations: rank "-1"
	Annotations: can_be_tested_with 23andMe_v2 
	Annotations: can_be_tested_with 23andMe_v3 
	Annotations: can_be_tested_with Affymetrix_DMET_chip 
	Annotations: can_be_tested_with University_of_Florida_and_Stanford_University_chip 
   Annotations: relevant_for CYP2A6
    Annotations: rdfs:seeAlso <http://bio2rdf.org/dbsnp:rs5031016> 
    Annotations: dbsnp_orientation_on_reference_genome "reverse" 

Class: rs5031016_A
    SubClassOf: rs5031016
    Annotations: vcf_format_reference "true" 
    Annotations: rdfs:label "rs5031016_A" 

Class: rs5031016_G
    SubClassOf: rs5031016
    Annotations: rdfs:label "rs5031016_G" 

Class: rs5031016_A
DisjointClasses:
rs5031016_A,rs5031016_G

Class: rs5031017
    SubClassOf: polymorphism
    Annotations: rsid "rs5031017"
    Annotations: rdfs:label "rs5031017"
	Annotations: rank "-1"
	Annotations: can_be_tested_with 23andMe_v2 
	Annotations: can_be_tested_with 23andMe_v3 
   Annotations: relevant_for CYP2A6
    Annotations: rdfs:seeAlso <http://bio2rdf.org/dbsnp:rs5031017> 
    Annotations: dbsnp_orientation_on_reference_genome "reverse" 

Class: rs5031017_A
    SubClassOf: rs5031017
    Annotations: rdfs:label "rs5031017_A" 

Class: rs5031017_C
    SubClassOf: rs5031017
    Annotations: vcf_format_reference "true" 
    Annotations: rdfs:label "rs5031017_C" 

Class: rs5031017_A
DisjointClasses:
rs5031017_A,rs5031017_C

Class: rs5853517
    SubClassOf: polymorphism
    Annotations: rsid "rs5853517"
    Annotations: rdfs:label "rs5853517"
	Annotations: rank "-1"
	Annotations: can_be_tested_with 23andMe_v3 
   Annotations: relevant_for P2RY12
   Annotations: relevant_for MED12L
    Annotations: rdfs:seeAlso <http://bio2rdf.org/dbsnp:rs5853517> 
    Annotations: dbsnp_orientation_on_reference_genome "forward" 

Class: rs5853517_D
    SubClassOf: rs5853517
    Annotations: rdfs:label "rs5853517_D" 

Class: rs5853517_T
    SubClassOf: rs5853517
    Annotations: vcf_format_reference "true" 
    Annotations: rdfs:label "rs5853517_T" 

Class: rs5853517_D
DisjointClasses:
rs5853517_D,rs5853517_T

Class: rs6413438
    SubClassOf: polymorphism
    Annotations: rsid "rs6413438"
    Annotations: rdfs:label "rs6413438"
	Annotations: rank "-1"
	Annotations: can_be_tested_with 23andMe_v2 
	Annotations: can_be_tested_with 23andMe_v3 
	Annotations: can_be_tested_with Affymetrix_DMET_chip 
   Annotations: relevant_for CYP2C19
    Annotations: rdfs:seeAlso <http://bio2rdf.org/dbsnp:rs6413438> 
    Annotations: dbsnp_orientation_on_reference_genome "forward" 

Class: rs6413438_C
    SubClassOf: rs6413438
    Annotations: vcf_format_reference "true" 
    Annotations: rdfs:label "rs6413438_C" 

Class: rs6413438_T
    SubClassOf: rs6413438
    Annotations: rdfs:label "rs6413438_T" 

Class: rs6413438_C
DisjointClasses:
rs6413438_C,rs6413438_T

Class: rs6413474
    SubClassOf: polymorphism
    Annotations: rsid "rs6413474"
    Annotations: rdfs:label "rs6413474"
	Annotations: rank "-1"
	Annotations: can_be_tested_with 23andMe_v2 
	Annotations: can_be_tested_with 23andMe_v3 
   Annotations: relevant_for CYP2A6
    Annotations: rdfs:seeAlso <http://bio2rdf.org/dbsnp:rs6413474> 
    Annotations: dbsnp_orientation_on_reference_genome "reverse" 

Class: rs6413474_C
    SubClassOf: rs6413474
    Annotations: rdfs:label "rs6413474_C" 

Class: rs6413474_T
    SubClassOf: rs6413474
    Annotations: vcf_format_reference "true" 
    Annotations: rdfs:label "rs6413474_T" 

Class: rs6413474_C
DisjointClasses:
rs6413474_C,rs6413474_T

Class: rs6453131
    SubClassOf: polymorphism
    Annotations: rsid "rs6453131"
    Annotations: rdfs:label "rs6453131"
	Annotations: rank "-1"
   Annotations: relevant_for HMGCR
    Annotations: rdfs:seeAlso <http://bio2rdf.org/dbsnp:rs6453131> 
    Annotations: dbsnp_orientation_on_reference_genome "forward" 

Class: rs6453131_G
    SubClassOf: rs6453131
    Annotations: rdfs:label "rs6453131_G" 

Class: rs6453131_T
    SubClassOf: rs6453131
    Annotations: vcf_format_reference "true" 
    Annotations: rdfs:label "rs6453131_T" 

Class: rs6453131_G
DisjointClasses:
rs6453131_G,rs6453131_T

Class: rs6787801
    SubClassOf: polymorphism
    Annotations: rsid "rs6787801"
    Annotations: rdfs:label "rs6787801"
	Annotations: rank "-1"
   Annotations: relevant_for P2RY12
   Annotations: relevant_for MED12L
    Annotations: rdfs:seeAlso <http://bio2rdf.org/dbsnp:rs6787801> 
    Annotations: dbsnp_orientation_on_reference_genome "forward" 

Class: rs6787801_A
    SubClassOf: rs6787801
    Annotations: vcf_format_reference "true" 
    Annotations: rdfs:label "rs6787801_A" 

Class: rs6787801_G
    SubClassOf: rs6787801
    Annotations: rdfs:label "rs6787801_G" 

Class: rs6787801_A
DisjointClasses:
rs6787801_A,rs6787801_G

Class: rs6798347
    SubClassOf: polymorphism
    Annotations: rsid "rs6798347"
    Annotations: rdfs:label "rs6798347"
	Annotations: rank "-1"
   Annotations: relevant_for MED12L
    Annotations: rdfs:seeAlso <http://bio2rdf.org/dbsnp:rs6798347> 
    Annotations: dbsnp_orientation_on_reference_genome "forward" 

Class: rs6798347_A
    SubClassOf: rs6798347
    Annotations: rdfs:label "rs6798347_A" 

Class: rs6798347_G
    SubClassOf: rs6798347
    Annotations: vcf_format_reference "true" 
    Annotations: rdfs:label "rs6798347_G" 

Class: rs6798347_A
DisjointClasses:
rs6798347_A,rs6798347_G

Class: rs6801273
    SubClassOf: polymorphism
    Annotations: rsid "rs6801273"
    Annotations: rdfs:label "rs6801273"
	Annotations: rank "-1"
   Annotations: relevant_for P2RY12
   Annotations: relevant_for MED12L
    Annotations: rdfs:seeAlso <http://bio2rdf.org/dbsnp:rs6801273> 
    Annotations: dbsnp_orientation_on_reference_genome "forward" 

Class: rs6801273_C
    SubClassOf: rs6801273
    Annotations: rdfs:label "rs6801273_C" 

Class: rs6801273_T
    SubClassOf: rs6801273
    Annotations: vcf_format_reference "true" 
    Annotations: rdfs:label "rs6801273_T" 

Class: rs6801273_C
DisjointClasses:
rs6801273_C,rs6801273_T

Class: rs6809699
    SubClassOf: polymorphism
    Annotations: rsid "rs6809699"
    Annotations: rdfs:label "rs6809699"
	Annotations: rank "-1"
	Annotations: can_be_tested_with 23andMe_v2 
	Annotations: can_be_tested_with 23andMe_v3 
   Annotations: relevant_for P2RY12
   Annotations: relevant_for MED12L
    Annotations: rdfs:seeAlso <http://bio2rdf.org/dbsnp:rs6809699> 
    Annotations: dbsnp_orientation_on_reference_genome "forward" 

Class: rs6809699_A
    SubClassOf: rs6809699
    Annotations: vcf_format_reference "true" 
    Annotations: rdfs:label "rs6809699_A" 

Class: rs6809699_C
    SubClassOf: rs6809699
    Annotations: rdfs:label "rs6809699_C" 

Class: rs6809699_A
DisjointClasses:
rs6809699_A,rs6809699_C

Class: rs6921269
    SubClassOf: polymorphism
    Annotations: rsid "rs6921269"
    Annotations: rdfs:label "rs6921269"
	Annotations: rank "-1"
	Annotations: can_be_tested_with 23andMe_v3 
	Annotations: can_be_tested_with Affymetrix_DMET_chip 
   Annotations: relevant_for TPMT
    Annotations: rdfs:seeAlso <http://bio2rdf.org/dbsnp:rs6921269> 
    Annotations: dbsnp_orientation_on_reference_genome "forward" 

Class: rs6921269_A
    SubClassOf: rs6921269
    Annotations: rdfs:label "rs6921269_A" 

Class: rs6921269_C
    SubClassOf: rs6921269
    Annotations: vcf_format_reference "true" 
    Annotations: rdfs:label "rs6921269_C" 

Class: rs6921269_A
DisjointClasses:
rs6921269_A,rs6921269_C

Class: rs7088784
    SubClassOf: polymorphism
    Annotations: rsid "rs7088784"
    Annotations: rdfs:label "rs7088784"
	Annotations: rank "-1"
   Annotations: relevant_for CYP2C19
    Annotations: rdfs:seeAlso <http://bio2rdf.org/dbsnp:rs7088784> 
    Annotations: dbsnp_orientation_on_reference_genome "forward" 

Class: rs7088784_A
    SubClassOf: rs7088784
    Annotations: vcf_format_reference "true" 
    Annotations: rdfs:label "rs7088784_A" 

Class: rs7088784_G
    SubClassOf: rs7088784
    Annotations: rdfs:label "rs7088784_G" 

Class: rs7088784_A
DisjointClasses:
rs7088784_A,rs7088784_G

Class: rs7196161
    SubClassOf: polymorphism
    Annotations: rsid "rs7196161"
    Annotations: rdfs:label "rs7196161"
	Annotations: rank "-1"
	Annotations: can_be_tested_with 23andMe_v3 
    Annotations: rdfs:seeAlso <http://bio2rdf.org/dbsnp:rs7196161> 
    Annotations: dbsnp_orientation_on_reference_genome "forward" 

Class: rs7196161_A
    SubClassOf: rs7196161
    Annotations: rdfs:label "rs7196161_A" 

Class: rs7196161_G
    SubClassOf: rs7196161
    Annotations: vcf_format_reference "true" 
    Annotations: rdfs:label "rs7196161_G" 

Class: rs7196161_A
DisjointClasses:
rs7196161_A,rs7196161_G

Class: rs7900194
    SubClassOf: polymorphism
    Annotations: rsid "rs7900194"
    Annotations: rdfs:label "rs7900194"
	Annotations: rank "-1"
	Annotations: can_be_tested_with 23andMe_v2 
	Annotations: can_be_tested_with 23andMe_v3 
	Annotations: can_be_tested_with University_of_Florida_and_Stanford_University_chip 
   Annotations: relevant_for CYP2C9
    Annotations: rdfs:seeAlso <http://bio2rdf.org/dbsnp:rs7900194> 
    Annotations: dbsnp_orientation_on_reference_genome "forward" 

Class: rs7900194_A
    SubClassOf: rs7900194
    Annotations: rdfs:label "rs7900194_A" 

Class: rs7900194_G
    SubClassOf: rs7900194
    Annotations: vcf_format_reference "true" 
    Annotations: rdfs:label "rs7900194_G" 

Class: rs7900194_T
    SubClassOf: rs7900194
    Annotations: rdfs:label "rs7900194_T" 

Class: rs7900194_A
DisjointClasses:
rs7900194_A,rs7900194_G,rs7900194_T

Class: rs7902257
    SubClassOf: polymorphism
    Annotations: rsid "rs7902257"
    Annotations: rdfs:label "rs7902257"
	Annotations: rank "-1"
	Annotations: can_be_tested_with 23andMe_v3 
   Annotations: relevant_for CYP2C19
    Annotations: rdfs:seeAlso <http://bio2rdf.org/dbsnp:rs7902257> 
    Annotations: dbsnp_orientation_on_reference_genome "forward" 

Class: rs7902257_A
    SubClassOf: rs7902257
    Annotations: rdfs:label "rs7902257_A" 

Class: rs7902257_G
    SubClassOf: rs7902257
    Annotations: vcf_format_reference "true" 
    Annotations: rdfs:label "rs7902257_G" 

Class: rs7902257_A
DisjointClasses:
rs7902257_A,rs7902257_G

Class: rs7916649
    SubClassOf: polymorphism
    Annotations: rsid "rs7916649"
    Annotations: rdfs:label "rs7916649"
	Annotations: rank "-1"
	Annotations: can_be_tested_with 23andMe_v2 
	Annotations: can_be_tested_with 23andMe_v3 
   Annotations: relevant_for CYP2C19
    Annotations: rdfs:seeAlso <http://bio2rdf.org/dbsnp:rs7916649> 
    Annotations: dbsnp_orientation_on_reference_genome "forward" 

Class: rs7916649_A
    SubClassOf: rs7916649
    Annotations: rdfs:label "rs7916649_A" 

Class: rs7916649_G
    SubClassOf: rs7916649
    Annotations: vcf_format_reference "true" 
    Annotations: rdfs:label "rs7916649_G" 

Class: rs7916649_A
DisjointClasses:
rs7916649_A,rs7916649_G

Class: rs8050894
    SubClassOf: polymorphism
    Annotations: rsid "rs8050894"
    Annotations: rdfs:label "rs8050894"
	Annotations: rank "-1"
	Annotations: can_be_tested_with 23andMe_v2 
	Annotations: can_be_tested_with 23andMe_v3 
	Annotations: can_be_tested_with Affymetrix_DMET_chip 
   Annotations: relevant_for VKORC1
    Annotations: rdfs:seeAlso <http://bio2rdf.org/dbsnp:rs8050894> 
    Annotations: dbsnp_orientation_on_reference_genome "forward" 

Class: rs8050894_C
    SubClassOf: rs8050894
    Annotations: vcf_format_reference "true" 
    Annotations: rdfs:label "rs8050894_C" 

Class: rs8050894_G
    SubClassOf: rs8050894
    Annotations: rdfs:label "rs8050894_G" 

Class: rs8050894_C
DisjointClasses:
rs8050894_C,rs8050894_G

Class: rs8175347
    SubClassOf: polymorphism
    Annotations: rsid "rs8175347"
    Annotations: rdfs:label "rs8175347"
	Annotations: rank "-1"
    Annotations: rdfs:seeAlso <http://bio2rdf.org/dbsnp:rs8175347> 
    Annotations: dbsnp_orientation_on_reference_genome "forward" 

Class: rs8175347_TA_5
    SubClassOf: rs8175347
    Annotations: vcf_format_reference "true" 
    Annotations: rdfs:label "rs8175347_TA_5" 

Class: rs8175347_TA_6
    SubClassOf: rs8175347
    Annotations: vcf_format_reference "true" 
    Annotations: rdfs:label "rs8175347_TA_6" 

Class: rs8175347_TA_7
    SubClassOf: rs8175347
    Annotations: vcf_format_reference "true" 
    Annotations: rdfs:label "rs8175347_TA_7" 

Class: rs8175347_TA_8
    SubClassOf: rs8175347
    Annotations: vcf_format_reference "true" 
    Annotations: rdfs:label "rs8175347_TA_8" 

Class: rs8175347_TA_5
DisjointClasses:
rs8175347_TA_5,rs8175347_TA_6,rs8175347_TA_7,rs8175347_TA_8

Class: rs8176318
    SubClassOf: polymorphism
    Annotations: rsid "rs8176318"
    Annotations: rdfs:label "rs8176318"
	Annotations: rank "-1"
	Annotations: can_be_tested_with 23andMe_v2 
	Annotations: can_be_tested_with 23andMe_v3 
   Annotations: relevant_for BRCA1
    Annotations: rdfs:seeAlso <http://bio2rdf.org/dbsnp:rs8176318> 
    Annotations: dbsnp_orientation_on_reference_genome "reverse" 

Class: rs8176318_A
    SubClassOf: rs8176318
    Annotations: rdfs:label "rs8176318_A" 

Class: rs8176318_C
    SubClassOf: rs8176318
    Annotations: vcf_format_reference "true" 
    Annotations: rdfs:label "rs8176318_C" 

Class: rs8176318_A
DisjointClasses:
rs8176318_A,rs8176318_C

Class: rs8192709
    SubClassOf: polymorphism
    Annotations: rsid "rs8192709"
    Annotations: rdfs:label "rs8192709"
	Annotations: rank "-1"
	Annotations: can_be_tested_with 23andMe_v2 
	Annotations: can_be_tested_with 23andMe_v3 
	Annotations: can_be_tested_with Affymetrix_DMET_chip 
	Annotations: can_be_tested_with University_of_Florida_and_Stanford_University_chip 
   Annotations: relevant_for CYP2B6
    Annotations: rdfs:seeAlso <http://bio2rdf.org/dbsnp:rs8192709> 
    Annotations: dbsnp_orientation_on_reference_genome "forward" 

Class: rs8192709_C
    SubClassOf: rs8192709
    Annotations: vcf_format_reference "true" 
    Annotations: rdfs:label "rs8192709_C" 

Class: rs8192709_T
    SubClassOf: rs8192709
    Annotations: rdfs:label "rs8192709_T" 

Class: rs8192709_C
DisjointClasses:
rs8192709_C,rs8192709_T

Class: rs8192719
    SubClassOf: polymorphism
    Annotations: rsid "rs8192719"
    Annotations: rdfs:label "rs8192719"
	Annotations: rank "-1"
	Annotations: can_be_tested_with 23andMe_v2 
	Annotations: can_be_tested_with 23andMe_v3 
	Annotations: can_be_tested_with Affymetrix_DMET_chip 
   Annotations: relevant_for CYP2B6
    Annotations: rdfs:seeAlso <http://bio2rdf.org/dbsnp:rs8192719> 
    Annotations: dbsnp_orientation_on_reference_genome "forward" 

Class: rs8192719_C
    SubClassOf: rs8192719
    Annotations: vcf_format_reference "true" 
    Annotations: rdfs:label "rs8192719_C" 

Class: rs8192719_T
    SubClassOf: rs8192719
    Annotations: rdfs:label "rs8192719_T" 

Class: rs8192719_C
DisjointClasses:
rs8192719_C,rs8192719_T

Class: rs9282861
    SubClassOf: polymorphism
    Annotations: rsid "rs9282861"
    Annotations: rdfs:label "rs9282861"
	Annotations: rank "-1"
	Annotations: can_be_tested_with 23andMe_v3 
	Annotations: can_be_tested_with Affymetrix_DMET_chip 
   Annotations: relevant_for SULT1A1
    Annotations: rdfs:seeAlso <http://bio2rdf.org/dbsnp:rs9282861> 
    Annotations: dbsnp_orientation_on_reference_genome "reverse" 

Class: rs9282861_C
    SubClassOf: rs9282861
    Annotations: vcf_format_reference "true" 
    Annotations: rdfs:label "rs9282861_C" 

Class: rs9282861_T
    SubClassOf: rs9282861
    Annotations: rdfs:label "rs9282861_T" 

Class: rs9282861_C
DisjointClasses:
rs9282861_C,rs9282861_T

Class: rs9332130
    SubClassOf: polymorphism
    Annotations: rsid "rs9332130"
    Annotations: rdfs:label "rs9332130"
	Annotations: rank "-1"
	Annotations: can_be_tested_with 23andMe_v2 
	Annotations: can_be_tested_with 23andMe_v3 
	Annotations: can_be_tested_with Affymetrix_DMET_chip 
   Annotations: relevant_for CYP2C9
    Annotations: rdfs:seeAlso <http://bio2rdf.org/dbsnp:rs9332130> 
    Annotations: dbsnp_orientation_on_reference_genome "forward" 

Class: rs9332130_A
    SubClassOf: rs9332130
    Annotations: vcf_format_reference "true" 
    Annotations: rdfs:label "rs9332130_A" 

Class: rs9332130_G
    SubClassOf: rs9332130
    Annotations: rdfs:label "rs9332130_G" 

Class: rs9332130_A
DisjointClasses:
rs9332130_A,rs9332130_G

Class: rs9332131
    SubClassOf: polymorphism
    Annotations: rsid "rs9332131"
    Annotations: rdfs:label "rs9332131"
	Annotations: rank "-1"
	Annotations: can_be_tested_with 23andMe_v2 
	Annotations: can_be_tested_with 23andMe_v3 
	Annotations: can_be_tested_with Affymetrix_DMET_chip 
   Annotations: relevant_for CYP2C9
    Annotations: rdfs:seeAlso <http://bio2rdf.org/dbsnp:rs9332131> 
    Annotations: dbsnp_orientation_on_reference_genome "forward" 

Class: rs9332131_A
    SubClassOf: rs9332131
    Annotations: vcf_format_reference "true" 
    Annotations: rdfs:label "rs9332131_A" 

Class: rs9332131_D
    SubClassOf: rs9332131
    Annotations: rdfs:label "rs9332131_D" 

Class: rs9332131_A
DisjointClasses:
rs9332131_A,rs9332131_D

Class: rs9332239
    SubClassOf: polymorphism
    Annotations: rsid "rs9332239"
    Annotations: rdfs:label "rs9332239"
	Annotations: rank "-1"
	Annotations: can_be_tested_with 23andMe_v2 
	Annotations: can_be_tested_with 23andMe_v3 
	Annotations: can_be_tested_with Affymetrix_DMET_chip 
   Annotations: relevant_for CYP2C9
    Annotations: rdfs:seeAlso <http://bio2rdf.org/dbsnp:rs9332239> 
    Annotations: dbsnp_orientation_on_reference_genome "forward" 

Class: rs9332239_C
    SubClassOf: rs9332239
    Annotations: vcf_format_reference "true" 
    Annotations: rdfs:label "rs9332239_C" 

Class: rs9332239_T
    SubClassOf: rs9332239
    Annotations: rdfs:label "rs9332239_T" 

Class: rs9332239_C
DisjointClasses:
rs9332239_C,rs9332239_T

Class: rs9333569
    SubClassOf: polymorphism
    Annotations: rsid "rs9333569"
    Annotations: rdfs:label "rs9333569"
	Annotations: rank "-1"
	Annotations: can_be_tested_with 23andMe_v2 
	Annotations: can_be_tested_with 23andMe_v3 
   Annotations: relevant_for TPMT
    Annotations: rdfs:seeAlso <http://bio2rdf.org/dbsnp:rs9333569> 
    Annotations: dbsnp_orientation_on_reference_genome "reverse" 

Class: rs9333569_C
    SubClassOf: rs9333569
    Annotations: rdfs:label "rs9333569_C" 

Class: rs9333569_T
    SubClassOf: rs9333569
    Annotations: vcf_format_reference "true" 
    Annotations: rdfs:label "rs9333569_T" 

Class: rs9333569_C
DisjointClasses:
rs9333569_C,rs9333569_T

Class: rs9333570
    SubClassOf: polymorphism
    Annotations: rsid "rs9333570"
    Annotations: rdfs:label "rs9333570"
	Annotations: rank "-1"
	Annotations: can_be_tested_with 23andMe_v2 
	Annotations: can_be_tested_with 23andMe_v3 
   Annotations: relevant_for TPMT
    Annotations: rdfs:seeAlso <http://bio2rdf.org/dbsnp:rs9333570> 
    Annotations: dbsnp_orientation_on_reference_genome "reverse" 

Class: rs9333570_C
    SubClassOf: rs9333570
    Annotations: vcf_format_reference "true" 
    Annotations: rdfs:label "rs9333570_C" 

Class: rs9333570_T
    SubClassOf: rs9333570
    Annotations: rdfs:label "rs9333570_T" 

Class: rs9333570_C
DisjointClasses:
rs9333570_C,rs9333570_T

Class: rs9848789
    SubClassOf: polymorphism
    Annotations: rsid "rs9848789"
    Annotations: rdfs:label "rs9848789"
	Annotations: rank "-1"
	Annotations: can_be_tested_with 23andMe_v2 
	Annotations: can_be_tested_with 23andMe_v3 
   Annotations: relevant_for P2RY12
   Annotations: relevant_for MED12L
    Annotations: rdfs:seeAlso <http://bio2rdf.org/dbsnp:rs9848789> 
    Annotations: dbsnp_orientation_on_reference_genome "forward" 

Class: rs9848789_C
    SubClassOf: rs9848789
    Annotations: vcf_format_reference "true" 
    Annotations: rdfs:label "rs9848789_C" 

Class: rs9848789_T
    SubClassOf: rs9848789
    Annotations: rdfs:label "rs9848789_T" 

Class: rs9848789_C
DisjointClasses:
rs9848789_C,rs9848789_T

Class: rs9859552
    SubClassOf: polymorphism
    Annotations: rsid "rs9859552"
    Annotations: rdfs:label "rs9859552"
	Annotations: rank "-1"
   Annotations: relevant_for P2RY12
   Annotations: relevant_for MED12L
    Annotations: rdfs:seeAlso <http://bio2rdf.org/dbsnp:rs9859552> 
    Annotations: dbsnp_orientation_on_reference_genome "forward" 

Class: rs9859552_G
    SubClassOf: rs9859552
    Annotations: vcf_format_reference "true" 
    Annotations: rdfs:label "rs9859552_G" 

Class: rs9859552_T
    SubClassOf: rs9859552
    Annotations: rdfs:label "rs9859552_T" 

Class: rs9859552_G
DisjointClasses:
rs9859552_G,rs9859552_T

Class: rs9908805
    SubClassOf: polymorphism
    Annotations: rsid "rs9908805"
    Annotations: rdfs:label "rs9908805"
	Annotations: rank "-1"
	Annotations: can_be_tested_with 23andMe_v2 
	Annotations: can_be_tested_with 23andMe_v3 
   Annotations: relevant_for NBR1
   Annotations: relevant_for RP11-242D8.1
    Annotations: rdfs:seeAlso <http://bio2rdf.org/dbsnp:rs9908805> 
    Annotations: dbsnp_orientation_on_reference_genome "forward" 

Class: rs9908805_C
    SubClassOf: rs9908805
    Annotations: vcf_format_reference "true" 
    Annotations: rdfs:label "rs9908805_C" 

Class: rs9908805_T
    SubClassOf: rs9908805
    Annotations: rdfs:label "rs9908805_T" 

Class: rs9908805_C
DisjointClasses:
rs9908805_C,rs9908805_T

Class: rs9911630
    SubClassOf: polymorphism
    Annotations: rsid "rs9911630"
    Annotations: rdfs:label "rs9911630"
	Annotations: rank "-1"
	Annotations: can_be_tested_with 23andMe_v2 
	Annotations: can_be_tested_with 23andMe_v3 
    Annotations: rdfs:seeAlso <http://bio2rdf.org/dbsnp:rs9911630> 
    Annotations: dbsnp_orientation_on_reference_genome "forward" 

Class: rs9911630_A
    SubClassOf: rs9911630
    Annotations: vcf_format_reference "true" 
    Annotations: rdfs:label "rs9911630_A" 

Class: rs9911630_G
    SubClassOf: rs9911630
    Annotations: rdfs:label "rs9911630_G" 

Class: rs9911630_A
DisjointClasses:
rs9911630_A,rs9911630_G

Class: rs9923231
    SubClassOf: polymorphism
    Annotations: rsid "rs9923231"
    Annotations: rdfs:label "rs9923231"
	Annotations: rank "18"
	Annotations: can_be_tested_with 23andMe_v2 
	Annotations: can_be_tested_with 23andMe_v3 
	Annotations: can_be_tested_with Affymetrix_DMET_chip 
	Annotations: can_be_tested_with University_of_Florida_and_Stanford_University_chip 
   Annotations: relevant_for VKORC1
    Annotations: rdfs:seeAlso <http://bio2rdf.org/dbsnp:rs9923231> 
    Annotations: dbsnp_orientation_on_reference_genome "forward" 

Class: rs9923231_A
    SubClassOf: rs9923231
    Annotations: rdfs:label "rs9923231_A" 

Class: rs9923231_C
    SubClassOf: rs9923231
    Annotations: vcf_format_reference "true" 
    Annotations: rdfs:label "rs9923231_C" 

Class: rs9923231_G
    SubClassOf: rs9923231
    Annotations: rdfs:label "rs9923231_G" 

Class: rs9923231_T
    SubClassOf: rs9923231
    Annotations: rdfs:label "rs9923231_T" 

Class: rs9923231_A
DisjointClasses:
rs9923231_A,rs9923231_C,rs9923231_G,rs9923231_T

Class: rs9934438
    SubClassOf: polymorphism
    Annotations: rsid "rs9934438"
    Annotations: rdfs:label "rs9934438"
	Annotations: rank "19"
	Annotations: can_be_tested_with 23andMe_v2 
	Annotations: can_be_tested_with 23andMe_v3 
	Annotations: can_be_tested_with Affymetrix_DMET_chip 
	Annotations: can_be_tested_with University_of_Florida_and_Stanford_University_chip 
   Annotations: relevant_for VKORC1
    Annotations: rdfs:seeAlso <http://bio2rdf.org/dbsnp:rs9934438> 
    Annotations: dbsnp_orientation_on_reference_genome "forward" 

Class: rs9934438_A
    SubClassOf: rs9934438
    Annotations: rdfs:label "rs9934438_A" 

Class: rs9934438_G
    SubClassOf: rs9934438
    Annotations: vcf_format_reference "true" 
    Annotations: rdfs:label "rs9934438_G" 

Class: rs9934438_A
DisjointClasses:
rs9934438_A,rs9934438_G

Class: rs10038095
    SubClassOf: polymorphism
    Annotations: rsid "rs10038095"
    Annotations: rdfs:label "rs10038095"
	Annotations: rank "-1"
   Annotations: relevant_for HMGCR
    Annotations: rdfs:seeAlso <http://bio2rdf.org/dbsnp:rs10038095> 
    Annotations: dbsnp_orientation_on_reference_genome "forward" 

Class: rs10038095_A
    SubClassOf: rs10038095
    Annotations: vcf_format_reference "true" 
    Annotations: rdfs:label "rs10038095_A" 

Class: rs10038095_T
    SubClassOf: rs10038095
    Annotations: rdfs:label "rs10038095_T" 

Class: rs10038095_A
DisjointClasses:
rs10038095_A,rs10038095_T

Class: rs10264272
    SubClassOf: polymorphism
    Annotations: rsid "rs10264272"
    Annotations: rdfs:label "rs10264272"
	Annotations: rank "-1"
	Annotations: can_be_tested_with 23andMe_v2 
	Annotations: can_be_tested_with 23andMe_v3 
	Annotations: can_be_tested_with Affymetrix_DMET_chip 
	Annotations: can_be_tested_with University_of_Florida_and_Stanford_University_chip 
   Annotations: relevant_for CYP3A5
   Annotations: relevant_for ZSCAN25
    Annotations: rdfs:seeAlso <http://bio2rdf.org/dbsnp:rs10264272> 
    Annotations: dbsnp_orientation_on_reference_genome "forward" 

Class: rs10264272_C
    SubClassOf: rs10264272
    Annotations: vcf_format_reference "true" 
    Annotations: rdfs:label "rs10264272_C" 

Class: rs10264272_T
    SubClassOf: rs10264272
    Annotations: rdfs:label "rs10264272_T" 

Class: rs10264272_C
DisjointClasses:
rs10264272_C,rs10264272_T

Class: rs10276036
    SubClassOf: polymorphism
    Annotations: rsid "rs10276036"
    Annotations: rdfs:label "rs10276036"
	Annotations: rank "-1"
	Annotations: can_be_tested_with 23andMe_v2 
	Annotations: can_be_tested_with 23andMe_v3 
	Annotations: can_be_tested_with Affymetrix_DMET_chip 
   Annotations: relevant_for ABCB1
    Annotations: rdfs:seeAlso <http://bio2rdf.org/dbsnp:rs10276036> 
    Annotations: dbsnp_orientation_on_reference_genome "forward" 

Class: rs10276036_C
    SubClassOf: rs10276036
    Annotations: vcf_format_reference "true" 
    Annotations: rdfs:label "rs10276036_C" 

Class: rs10276036_T
    SubClassOf: rs10276036
    Annotations: rdfs:label "rs10276036_T" 

Class: rs10276036_C
DisjointClasses:
rs10276036_C,rs10276036_T

Class: rs10929302
    SubClassOf: polymorphism
    Annotations: rsid "rs10929302"
    Annotations: rdfs:label "rs10929302"
	Annotations: rank "-1"
	Annotations: can_be_tested_with 23andMe_v2 
	Annotations: can_be_tested_with 23andMe_v3 
	Annotations: can_be_tested_with Affymetrix_DMET_chip 
   Annotations: relevant_for UGT1A6
   Annotations: relevant_for UGT1A4
   Annotations: relevant_for UGT1A10
   Annotations: relevant_for UGT1A8
   Annotations: relevant_for UGT1A7
   Annotations: relevant_for UGT1A5
   Annotations: relevant_for UGT1A3
   Annotations: relevant_for UGT1A9
   Annotations: relevant_for LOC100286922
   Annotations: relevant_for LOC101927831
    Annotations: rdfs:seeAlso <http://bio2rdf.org/dbsnp:rs10929302> 
    Annotations: dbsnp_orientation_on_reference_genome "forward" 

Class: rs10929302_A
    SubClassOf: rs10929302
    Annotations: rdfs:label "rs10929302_A" 

Class: rs10929302_G
    SubClassOf: rs10929302
    Annotations: vcf_format_reference "true" 
    Annotations: rdfs:label "rs10929302_G" 

Class: rs10929302_A
DisjointClasses:
rs10929302_A,rs10929302_G

Class: rs10935838
    SubClassOf: polymorphism
    Annotations: rsid "rs10935838"
    Annotations: rdfs:label "rs10935838"
	Annotations: rank "-1"
   Annotations: relevant_for P2RY12
   Annotations: relevant_for MED12L
    Annotations: rdfs:seeAlso <http://bio2rdf.org/dbsnp:rs10935838> 
    Annotations: dbsnp_orientation_on_reference_genome "forward" 

Class: rs10935838_A
    SubClassOf: rs10935838
    Annotations: vcf_format_reference "true" 
    Annotations: rdfs:label "rs10935838_A" 

Class: rs10935838_G
    SubClassOf: rs10935838
    Annotations: rdfs:label "rs10935838_G" 

Class: rs10935838_A
DisjointClasses:
rs10935838_A,rs10935838_G

Class: rs11045818
    SubClassOf: polymorphism
    Annotations: rsid "rs11045818"
    Annotations: rdfs:label "rs11045818"
	Annotations: rank "-1"
	Annotations: can_be_tested_with 23andMe_v3 
   Annotations: relevant_for SLCO1B1
    Annotations: rdfs:seeAlso <http://bio2rdf.org/dbsnp:rs11045818> 
    Annotations: dbsnp_orientation_on_reference_genome "forward" 

Class: rs11045818_A
    SubClassOf: rs11045818
    Annotations: rdfs:label "rs11045818_A" 

Class: rs11045818_G
    SubClassOf: rs11045818
    Annotations: vcf_format_reference "true" 
    Annotations: rdfs:label "rs11045818_G" 

Class: rs11045818_A
DisjointClasses:
rs11045818_A,rs11045818_G

Class: rs11045819
    SubClassOf: polymorphism
    Annotations: rsid "rs11045819"
    Annotations: rdfs:label "rs11045819"
	Annotations: rank "-1"
	Annotations: can_be_tested_with 23andMe_v2 
	Annotations: can_be_tested_with 23andMe_v3 
	Annotations: can_be_tested_with Affymetrix_DMET_chip 
	Annotations: can_be_tested_with University_of_Florida_and_Stanford_University_chip 
   Annotations: relevant_for SLCO1B1
    Annotations: rdfs:seeAlso <http://bio2rdf.org/dbsnp:rs11045819> 
    Annotations: dbsnp_orientation_on_reference_genome "forward" 

Class: rs11045819_A
    SubClassOf: rs11045819
    Annotations: rdfs:label "rs11045819_A" 

Class: rs11045819_C
    SubClassOf: rs11045819
    Annotations: vcf_format_reference "true" 
    Annotations: rdfs:label "rs11045819_C" 

Class: rs11045819_A
DisjointClasses:
rs11045819_A,rs11045819_C

Class: rs11045852
    SubClassOf: polymorphism
    Annotations: rsid "rs11045852"
    Annotations: rdfs:label "rs11045852"
	Annotations: rank "-1"
	Annotations: can_be_tested_with 23andMe_v2 
	Annotations: can_be_tested_with 23andMe_v3 
   Annotations: relevant_for SLCO1B1
    Annotations: rdfs:seeAlso <http://bio2rdf.org/dbsnp:rs11045852> 
    Annotations: dbsnp_orientation_on_reference_genome "forward" 

Class: rs11045852_A
    SubClassOf: rs11045852
    Annotations: vcf_format_reference "true" 
    Annotations: rdfs:label "rs11045852_A" 

Class: rs11045852_G
    SubClassOf: rs11045852
    Annotations: rdfs:label "rs11045852_G" 

Class: rs11045852_A
DisjointClasses:
rs11045852_A,rs11045852_G

Class: rs11045853
    SubClassOf: polymorphism
    Annotations: rsid "rs11045853"
    Annotations: rdfs:label "rs11045853"
	Annotations: rank "-1"
	Annotations: can_be_tested_with 23andMe_v2 
	Annotations: can_be_tested_with 23andMe_v3 
   Annotations: relevant_for SLCO1B1
    Annotations: rdfs:seeAlso <http://bio2rdf.org/dbsnp:rs11045853> 
    Annotations: dbsnp_orientation_on_reference_genome "forward" 

Class: rs11045853_A
    SubClassOf: rs11045853
    Annotations: rdfs:label "rs11045853_A" 

Class: rs11045853_G
    SubClassOf: rs11045853
    Annotations: vcf_format_reference "true" 
    Annotations: rdfs:label "rs11045853_G" 

Class: rs11045853_A
DisjointClasses:
rs11045853_A,rs11045853_G

Class: rs11188072
    SubClassOf: polymorphism
    Annotations: rsid "rs11188072"
    Annotations: rdfs:label "rs11188072"
	Annotations: rank "-1"
	Annotations: can_be_tested_with 23andMe_v3 
    Annotations: rdfs:seeAlso <http://bio2rdf.org/dbsnp:rs11188072> 
    Annotations: dbsnp_orientation_on_reference_genome "forward" 

Class: rs11188072_C
    SubClassOf: rs11188072
    Annotations: vcf_format_reference "true" 
    Annotations: rdfs:label "rs11188072_C" 

Class: rs11188072_T
    SubClassOf: rs11188072
    Annotations: rdfs:label "rs11188072_T" 

Class: rs11188072_C
DisjointClasses:
rs11188072_C,rs11188072_T

Class: rs11568732
    SubClassOf: polymorphism
    Annotations: rsid "rs11568732"
    Annotations: rdfs:label "rs11568732"
	Annotations: rank "-1"
	Annotations: can_be_tested_with 23andMe_v2 
	Annotations: can_be_tested_with 23andMe_v3 
   Annotations: relevant_for CYP2C19
    Annotations: rdfs:seeAlso <http://bio2rdf.org/dbsnp:rs11568732> 
    Annotations: dbsnp_orientation_on_reference_genome "forward" 

Class: rs11568732_G
    SubClassOf: rs11568732
    Annotations: rdfs:label "rs11568732_G" 

Class: rs11568732_T
    SubClassOf: rs11568732
    Annotations: vcf_format_reference "true" 
    Annotations: rdfs:label "rs11568732_T" 

Class: rs11568732_G
DisjointClasses:
rs11568732_G,rs11568732_T

Class: rs12248560
    SubClassOf: polymorphism
    Annotations: rsid "rs12248560"
    Annotations: rdfs:label "rs12248560"
	Annotations: rank "-1"
	Annotations: can_be_tested_with 23andMe_v2 
	Annotations: can_be_tested_with 23andMe_v3 
	Annotations: can_be_tested_with Affymetrix_DMET_chip 
	Annotations: can_be_tested_with University_of_Florida_and_Stanford_University_chip 
   Annotations: relevant_for CYP2C19
    Annotations: rdfs:seeAlso <http://bio2rdf.org/dbsnp:rs12248560> 
    Annotations: dbsnp_orientation_on_reference_genome "forward" 

Class: rs12248560_A
    SubClassOf: rs12248560
    Annotations: rdfs:label "rs12248560_A" 

Class: rs12248560_C
    SubClassOf: rs12248560
    Annotations: vcf_format_reference "true" 
    Annotations: rdfs:label "rs12248560_C" 

Class: rs12248560_T
    SubClassOf: rs12248560
    Annotations: rdfs:label "rs12248560_T" 

Class: rs12248560_A
DisjointClasses:
rs12248560_A,rs12248560_C,rs12248560_T

Class: rs12529220
    SubClassOf: polymorphism
    Annotations: rsid "rs12529220"
    Annotations: rdfs:label "rs12529220"
	Annotations: rank "-1"
   Annotations: relevant_for TPMT
    Annotations: rdfs:seeAlso <http://bio2rdf.org/dbsnp:rs12529220> 
    Annotations: dbsnp_orientation_on_reference_genome "forward" 

Class: rs12529220_A
    SubClassOf: rs12529220
    Annotations: rdfs:label "rs12529220_A" 

Class: rs12529220_T
    SubClassOf: rs12529220
    Annotations: vcf_format_reference "true" 
    Annotations: rdfs:label "rs12529220_T" 

Class: rs12529220_A
DisjointClasses:
rs12529220_A,rs12529220_T

Class: rs12571421
    SubClassOf: polymorphism
    Annotations: rsid "rs12571421"
    Annotations: rdfs:label "rs12571421"
	Annotations: rank "-1"
	Annotations: can_be_tested_with 23andMe_v2 
	Annotations: can_be_tested_with 23andMe_v3 
   Annotations: relevant_for CYP2C19
    Annotations: rdfs:seeAlso <http://bio2rdf.org/dbsnp:rs12571421> 
    Annotations: dbsnp_orientation_on_reference_genome "forward" 

Class: rs12571421_A
    SubClassOf: rs12571421
    Annotations: vcf_format_reference "true" 
    Annotations: rdfs:label "rs12571421_A" 

Class: rs12571421_G
    SubClassOf: rs12571421
    Annotations: rdfs:label "rs12571421_G" 

Class: rs12571421_A
DisjointClasses:
rs12571421_A,rs12571421_G

Class: rs12720461
    SubClassOf: polymorphism
    Annotations: rsid "rs12720461"
    Annotations: rdfs:label "rs12720461"
	Annotations: rank "-1"
	Annotations: can_be_tested_with 23andMe_v2 
	Annotations: can_be_tested_with 23andMe_v3 
	Annotations: can_be_tested_with Affymetrix_DMET_chip 
   Annotations: relevant_for CYP1A2
    Annotations: rdfs:seeAlso <http://bio2rdf.org/dbsnp:rs12720461> 
    Annotations: dbsnp_orientation_on_reference_genome "forward" 

Class: rs12720461_C
    SubClassOf: rs12720461
    Annotations: vcf_format_reference "true" 
    Annotations: rdfs:label "rs12720461_C" 

Class: rs12720461_T
    SubClassOf: rs12720461
    Annotations: rdfs:label "rs12720461_T" 

Class: rs12720461_C
DisjointClasses:
rs12720461_C,rs12720461_T

Class: rs12721627
    SubClassOf: polymorphism
    Annotations: rsid "rs12721627"
    Annotations: rdfs:label "rs12721627"
	Annotations: rank "-1"
	Annotations: can_be_tested_with 23andMe_v2 
	Annotations: can_be_tested_with 23andMe_v3 
	Annotations: can_be_tested_with Affymetrix_DMET_chip 
	Annotations: can_be_tested_with University_of_Florida_and_Stanford_University_chip 
   Annotations: relevant_for CYP3A4
    Annotations: rdfs:seeAlso <http://bio2rdf.org/dbsnp:rs12721627> 
    Annotations: dbsnp_orientation_on_reference_genome "reverse" 

Class: rs12721627_C
    SubClassOf: rs12721627
    Annotations: rdfs:label "rs12721627_C" 

Class: rs12721627_G
    SubClassOf: rs12721627
    Annotations: vcf_format_reference "true" 
    Annotations: rdfs:label "rs12721627_G" 

Class: rs12721627_C
DisjointClasses:
rs12721627_C,rs12721627_G

Class: rs12721629
    SubClassOf: polymorphism
    Annotations: rsid "rs12721629"
    Annotations: rdfs:label "rs12721629"
	Annotations: rank "-1"
   Annotations: relevant_for CYP3A4
    Annotations: rdfs:seeAlso <http://bio2rdf.org/dbsnp:rs12721629> 
    Annotations: dbsnp_orientation_on_reference_genome "forward" 

Class: rs12721629_A
    SubClassOf: rs12721629
    Annotations: rdfs:label "rs12721629_A" 

Class: rs12721629_G
    SubClassOf: rs12721629
    Annotations: vcf_format_reference "true" 
    Annotations: rdfs:label "rs12721629_G" 

Class: rs12721629_A
DisjointClasses:
rs12721629_A,rs12721629_G

Class: rs12721634
    SubClassOf: polymorphism
    Annotations: rsid "rs12721634"
    Annotations: rdfs:label "rs12721634"
	Annotations: rank "-1"
	Annotations: can_be_tested_with 23andMe_v2 
	Annotations: can_be_tested_with 23andMe_v3 
	Annotations: can_be_tested_with Affymetrix_DMET_chip 
   Annotations: relevant_for CYP3A4
    Annotations: rdfs:seeAlso <http://bio2rdf.org/dbsnp:rs12721634> 
    Annotations: dbsnp_orientation_on_reference_genome "forward" 

Class: rs12721634_A
    SubClassOf: rs12721634
    Annotations: vcf_format_reference "true" 
    Annotations: rdfs:label "rs12721634_A" 

Class: rs12721634_G
    SubClassOf: rs12721634
    Annotations: rdfs:label "rs12721634_G" 

Class: rs12721634_A
DisjointClasses:
rs12721634_A,rs12721634_G

Class: rs12721649
    SubClassOf: polymorphism
    Annotations: rsid "rs12721649"
    Annotations: rdfs:label "rs12721649"
	Annotations: rank "-1"
	Annotations: can_be_tested_with 23andMe_v3 
   Annotations: relevant_for CYP2B6
    Annotations: rdfs:seeAlso <http://bio2rdf.org/dbsnp:rs12721649> 
    Annotations: dbsnp_orientation_on_reference_genome "forward" 

Class: rs12721649_A
    SubClassOf: rs12721649
    Annotations: rdfs:label "rs12721649_A" 

Class: rs12721649_G
    SubClassOf: rs12721649
    Annotations: vcf_format_reference "true" 
    Annotations: rdfs:label "rs12721649_G" 

Class: rs12721649_A
DisjointClasses:
rs12721649_A,rs12721649_G

Class: rs12721655
    SubClassOf: polymorphism
    Annotations: rsid "rs12721655"
    Annotations: rdfs:label "rs12721655"
	Annotations: rank "-1"
   Annotations: relevant_for CYP2B6
    Annotations: rdfs:seeAlso <http://bio2rdf.org/dbsnp:rs12721655> 
    Annotations: dbsnp_orientation_on_reference_genome "forward" 

Class: rs12721655_A
    SubClassOf: rs12721655
    Annotations: vcf_format_reference "true" 
    Annotations: rdfs:label "rs12721655_A" 

Class: rs12721655_G
    SubClassOf: rs12721655
    Annotations: rdfs:label "rs12721655_G" 

Class: rs12721655_A
DisjointClasses:
rs12721655_A,rs12721655_G

Class: rs12769205
    SubClassOf: polymorphism
    Annotations: rsid "rs12769205"
    Annotations: rdfs:label "rs12769205"
	Annotations: rank "-1"
	Annotations: can_be_tested_with 23andMe_v2 
	Annotations: can_be_tested_with 23andMe_v3 
   Annotations: relevant_for CYP2C19
    Annotations: rdfs:seeAlso <http://bio2rdf.org/dbsnp:rs12769205> 
    Annotations: dbsnp_orientation_on_reference_genome "forward" 

Class: rs12769205_A
    SubClassOf: rs12769205
    Annotations: vcf_format_reference "true" 
    Annotations: rdfs:label "rs12769205_A" 

Class: rs12769205_G
    SubClassOf: rs12769205
    Annotations: rdfs:label "rs12769205_G" 

Class: rs12769205_A
DisjointClasses:
rs12769205_A,rs12769205_G

Class: rs12979860
    SubClassOf: polymorphism
    Annotations: rsid "rs12979860"
    Annotations: rdfs:label "rs12979860"
	Annotations: rank "7"
	Annotations: can_be_tested_with 23andMe_v3 
	Annotations: can_be_tested_with University_of_Florida_and_Stanford_University_chip 
   Annotations: relevant_for IFNL4
    Annotations: rdfs:seeAlso <http://bio2rdf.org/dbsnp:rs12979860> 
    Annotations: dbsnp_orientation_on_reference_genome "forward" 

Class: rs12979860_C
    SubClassOf: rs12979860
    Annotations: vcf_format_reference "true" 
    Annotations: rdfs:label "rs12979860_C" 

Class: rs12979860_T
    SubClassOf: rs12979860
    Annotations: rdfs:label "rs12979860_T" 

Class: rs12979860_C
DisjointClasses:
rs12979860_C,rs12979860_T

Class: rs13404099
    SubClassOf: polymorphism
    Annotations: rsid "rs13404099"
    Annotations: rdfs:label "rs13404099"
	Annotations: rank "-1"
   Annotations: relevant_for UGT1A6
   Annotations: relevant_for UGT1A4
   Annotations: relevant_for UGT1A10
   Annotations: relevant_for UGT1A8
   Annotations: relevant_for UGT1A7
   Annotations: relevant_for UGT1A5
   Annotations: relevant_for UGT1A3
   Annotations: relevant_for UGT1A9
   Annotations: relevant_for LOC100286922
   Annotations: relevant_for LOC101927831
    Annotations: rdfs:seeAlso <http://bio2rdf.org/dbsnp:rs13404099> 
    Annotations: dbsnp_orientation_on_reference_genome "forward" 

Class: rs13404099_A
    SubClassOf: rs13404099
    Annotations: vcf_format_reference "true" 
    Annotations: rdfs:label "rs13404099_A" 

Class: rs13404099_G
    SubClassOf: rs13404099
    Annotations: rdfs:label "rs13404099_G" 

Class: rs13404099_A
DisjointClasses:
rs13404099_A,rs13404099_G

Class: rs17238484
    SubClassOf: polymorphism
    Annotations: rsid "rs17238484"
    Annotations: rdfs:label "rs17238484"
	Annotations: rank "-1"
   Annotations: relevant_for HMGCR
    Annotations: rdfs:seeAlso <http://bio2rdf.org/dbsnp:rs17238484> 
    Annotations: dbsnp_orientation_on_reference_genome "forward" 

Class: rs17238484_G
    SubClassOf: rs17238484
    Annotations: vcf_format_reference "true" 
    Annotations: rdfs:label "rs17238484_G" 

Class: rs17238484_T
    SubClassOf: rs17238484
    Annotations: rdfs:label "rs17238484_T" 

Class: rs17238484_G
DisjointClasses:
rs17238484_G,rs17238484_T

Class: rs17238540
    SubClassOf: polymorphism
    Annotations: rsid "rs17238540"
    Annotations: rdfs:label "rs17238540"
	Annotations: rank "-1"
	Annotations: can_be_tested_with 23andMe_v2 
	Annotations: can_be_tested_with 23andMe_v3 
	Annotations: can_be_tested_with University_of_Florida_and_Stanford_University_chip 
   Annotations: relevant_for HMGCR
    Annotations: rdfs:seeAlso <http://bio2rdf.org/dbsnp:rs17238540> 
    Annotations: dbsnp_orientation_on_reference_genome "forward" 

Class: rs17238540_G
    SubClassOf: rs17238540
    Annotations: rdfs:label "rs17238540_G" 

Class: rs17238540_T
    SubClassOf: rs17238540
    Annotations: vcf_format_reference "true" 
    Annotations: rdfs:label "rs17238540_T" 

Class: rs17238540_G
DisjointClasses:
rs17238540_G,rs17238540_T

Class: rs17244841
    SubClassOf: polymorphism
    Annotations: rsid "rs17244841"
    Annotations: rdfs:label "rs17244841"
	Annotations: rank "-1"
	Annotations: can_be_tested_with 23andMe_v3 
	Annotations: can_be_tested_with University_of_Florida_and_Stanford_University_chip 
   Annotations: relevant_for HMGCR
    Annotations: rdfs:seeAlso <http://bio2rdf.org/dbsnp:rs17244841> 
    Annotations: dbsnp_orientation_on_reference_genome "forward" 

Class: rs17244841_A
    SubClassOf: rs17244841
    Annotations: vcf_format_reference "true" 
    Annotations: rdfs:label "rs17244841_A" 

Class: rs17244841_T
    SubClassOf: rs17244841
    Annotations: rdfs:label "rs17244841_T" 

Class: rs17244841_A
DisjointClasses:
rs17244841_A,rs17244841_T

Class: rs17599948
    SubClassOf: polymorphism
    Annotations: rsid "rs17599948"
    Annotations: rdfs:label "rs17599948"
	Annotations: rank "-1"
	Annotations: can_be_tested_with 23andMe_v2 
	Annotations: can_be_tested_with 23andMe_v3 
   Annotations: relevant_for NBR1
    Annotations: rdfs:seeAlso <http://bio2rdf.org/dbsnp:rs17599948> 
    Annotations: dbsnp_orientation_on_reference_genome "forward" 

Class: rs17599948_A
    SubClassOf: rs17599948
    Annotations: vcf_format_reference "true" 
    Annotations: rdfs:label "rs17599948_A" 

Class: rs17599948_G
    SubClassOf: rs17599948
    Annotations: rdfs:label "rs17599948_G" 

Class: rs17599948_A
DisjointClasses:
rs17599948_A,rs17599948_G

Class: rs17708472
    SubClassOf: polymorphism
    Annotations: rsid "rs17708472"
    Annotations: rdfs:label "rs17708472"
	Annotations: rank "-1"
	Annotations: can_be_tested_with 23andMe_v2 
	Annotations: can_be_tested_with 23andMe_v3 
	Annotations: can_be_tested_with Affymetrix_DMET_chip 
   Annotations: relevant_for VKORC1
    Annotations: rdfs:seeAlso <http://bio2rdf.org/dbsnp:rs17708472> 
    Annotations: dbsnp_orientation_on_reference_genome "forward" 

Class: rs17708472_A
    SubClassOf: rs17708472
    Annotations: rdfs:label "rs17708472_A" 

Class: rs17708472_G
    SubClassOf: rs17708472
    Annotations: vcf_format_reference "true" 
    Annotations: rdfs:label "rs17708472_G" 

Class: rs17708472_A
DisjointClasses:
rs17708472_A,rs17708472_G

Class: rs17861157
    SubClassOf: polymorphism
    Annotations: rsid "rs17861157"
    Annotations: rdfs:label "rs17861157"
	Annotations: rank "-1"
	Annotations: can_be_tested_with 23andMe_v2 
	Annotations: can_be_tested_with 23andMe_v3 
   Annotations: relevant_for CYP1A2
    Annotations: rdfs:seeAlso <http://bio2rdf.org/dbsnp:rs17861157> 
    Annotations: dbsnp_orientation_on_reference_genome "forward" 

Class: rs17861157_A
    SubClassOf: rs17861157
    Annotations: rdfs:label "rs17861157_A" 

Class: rs17861157_C
    SubClassOf: rs17861157
    Annotations: vcf_format_reference "true" 
    Annotations: rdfs:label "rs17861157_C" 

Class: rs17861157_A
DisjointClasses:
rs17861157_A,rs17861157_C

Class: rs17878459
    SubClassOf: polymorphism
    Annotations: rsid "rs17878459"
    Annotations: rdfs:label "rs17878459"
	Annotations: rank "-1"
	Annotations: can_be_tested_with 23andMe_v2 
	Annotations: can_be_tested_with 23andMe_v3 
	Annotations: can_be_tested_with Affymetrix_DMET_chip 
   Annotations: relevant_for CYP2C19
    Annotations: rdfs:seeAlso <http://bio2rdf.org/dbsnp:rs17878459> 
    Annotations: dbsnp_orientation_on_reference_genome "forward" 

Class: rs17878459_A
    SubClassOf: rs17878459
    Annotations: rdfs:label "rs17878459_A" 

Class: rs17878459_C
    SubClassOf: rs17878459
    Annotations: rdfs:label "rs17878459_C" 

Class: rs17878459_G
    SubClassOf: rs17878459
    Annotations: vcf_format_reference "true" 
    Annotations: rdfs:label "rs17878459_G" 

Class: rs17878459_A
DisjointClasses:
rs17878459_A,rs17878459_C,rs17878459_G

Class: rs17878649
    SubClassOf: polymorphism
    Annotations: rsid "rs17878649"
    Annotations: rdfs:label "rs17878649"
	Annotations: rank "-1"
	Annotations: can_be_tested_with 23andMe_v2 
	Annotations: can_be_tested_with 23andMe_v3 
   Annotations: relevant_for CYP2C19
    Annotations: rdfs:seeAlso <http://bio2rdf.org/dbsnp:rs17878649> 
    Annotations: dbsnp_orientation_on_reference_genome "forward" 

Class: rs17878649_A
    SubClassOf: rs17878649
    Annotations: rdfs:label "rs17878649_A" 

Class: rs17878649_G
    SubClassOf: rs17878649
    Annotations: vcf_format_reference "true" 
    Annotations: rdfs:label "rs17878649_G" 

Class: rs17878649_A
DisjointClasses:
rs17878649_A,rs17878649_G

Class: rs17879685
    SubClassOf: polymorphism
    Annotations: rsid "rs17879685"
    Annotations: rdfs:label "rs17879685"
	Annotations: rank "-1"
	Annotations: can_be_tested_with 23andMe_v2 
	Annotations: can_be_tested_with 23andMe_v3 
	Annotations: can_be_tested_with Affymetrix_DMET_chip 
   Annotations: relevant_for CYP2C19
    Annotations: rdfs:seeAlso <http://bio2rdf.org/dbsnp:rs17879685> 
    Annotations: dbsnp_orientation_on_reference_genome "forward" 

Class: rs17879685_C
    SubClassOf: rs17879685
    Annotations: vcf_format_reference "true" 
    Annotations: rdfs:label "rs17879685_C" 

Class: rs17879685_T
    SubClassOf: rs17879685
    Annotations: rdfs:label "rs17879685_T" 

Class: rs17879685_C
DisjointClasses:
rs17879685_C,rs17879685_T

Class: rs17879992
    SubClassOf: polymorphism
    Annotations: rsid "rs17879992"
    Annotations: rdfs:label "rs17879992"
	Annotations: rank "-1"
   Annotations: relevant_for CYP2C19
    Annotations: rdfs:seeAlso <http://bio2rdf.org/dbsnp:rs17879992> 
    Annotations: dbsnp_orientation_on_reference_genome "forward" 

Class: rs17879992_C
    SubClassOf: rs17879992
    Annotations: rdfs:label "rs17879992_C" 

Class: rs17879992_T
    SubClassOf: rs17879992
    Annotations: vcf_format_reference "true" 
    Annotations: rdfs:label "rs17879992_T" 

Class: rs17879992_C
DisjointClasses:
rs17879992_C,rs17879992_T

Class: rs17880887
    SubClassOf: polymorphism
    Annotations: rsid "rs17880887"
    Annotations: rdfs:label "rs17880887"
	Annotations: rank "-1"
	Annotations: can_be_tested_with 23andMe_v3 
    Annotations: rdfs:seeAlso <http://bio2rdf.org/dbsnp:rs17880887> 
    Annotations: dbsnp_orientation_on_reference_genome "reverse" 

Class: rs17880887_G
    SubClassOf: rs17880887
    Annotations: vcf_format_reference "true" 
    Annotations: rdfs:label "rs17880887_G" 

Class: rs17880887_T
    SubClassOf: rs17880887
    Annotations: rdfs:label "rs17880887_T" 

Class: rs17880887_G
DisjointClasses:
rs17880887_G,rs17880887_T

Class: rs17881535
    SubClassOf: polymorphism
    Annotations: rsid "rs17881535"
    Annotations: rdfs:label "rs17881535"
	Annotations: rank "-1"
    Annotations: rdfs:seeAlso <http://bio2rdf.org/dbsnp:rs17881535> 
    Annotations: dbsnp_orientation_on_reference_genome "reverse" 

Class: rs17881535_C
    SubClassOf: rs17881535
    Annotations: vcf_format_reference "true" 
    Annotations: rdfs:label "rs17881535_C" 

Class: rs17881535_G
    SubClassOf: rs17881535
    Annotations: rdfs:label "rs17881535_G" 

Class: rs17881535_C
DisjointClasses:
rs17881535_C,rs17881535_G

Class: rs17882687
    SubClassOf: polymorphism
    Annotations: rsid "rs17882687"
    Annotations: rdfs:label "rs17882687"
	Annotations: rank "-1"
	Annotations: can_be_tested_with 23andMe_v3 
	Annotations: can_be_tested_with Affymetrix_DMET_chip 
   Annotations: relevant_for CYP2C19
    Annotations: rdfs:seeAlso <http://bio2rdf.org/dbsnp:rs17882687> 
    Annotations: dbsnp_orientation_on_reference_genome "forward" 

Class: rs17882687_A
    SubClassOf: rs17882687
    Annotations: vcf_format_reference "true" 
    Annotations: rdfs:label "rs17882687_A" 

Class: rs17882687_C
    SubClassOf: rs17882687
    Annotations: rdfs:label "rs17882687_C" 

Class: rs17882687_A
DisjointClasses:
rs17882687_A,rs17882687_C

Class: rs17884712
    SubClassOf: polymorphism
    Annotations: rsid "rs17884712"
    Annotations: rdfs:label "rs17884712"
	Annotations: rank "-1"
	Annotations: can_be_tested_with 23andMe_v2 
	Annotations: can_be_tested_with 23andMe_v3 
	Annotations: can_be_tested_with Affymetrix_DMET_chip 
   Annotations: relevant_for CYP2C19
    Annotations: rdfs:seeAlso <http://bio2rdf.org/dbsnp:rs17884712> 
    Annotations: dbsnp_orientation_on_reference_genome "forward" 

Class: rs17884712_A
    SubClassOf: rs17884712
    Annotations: rdfs:label "rs17884712_A" 

Class: rs17884712_G
    SubClassOf: rs17884712
    Annotations: vcf_format_reference "true" 
    Annotations: rdfs:label "rs17884712_G" 

Class: rs17884712_A
DisjointClasses:
rs17884712_A,rs17884712_G

Class: rs17884832
    SubClassOf: polymorphism
    Annotations: rsid "rs17884832"
    Annotations: rdfs:label "rs17884832"
	Annotations: rank "-1"
   Annotations: relevant_for CYP2C19
    Annotations: rdfs:seeAlso <http://bio2rdf.org/dbsnp:rs17884832> 
    Annotations: dbsnp_orientation_on_reference_genome "forward" 

Class: rs17884832_G
    SubClassOf: rs17884832
    Annotations: rdfs:label "rs17884832_G" 

Class: rs17884832_T
    SubClassOf: rs17884832
    Annotations: vcf_format_reference "true" 
    Annotations: rdfs:label "rs17884832_T" 

Class: rs17884832_G
DisjointClasses:
rs17884832_G,rs17884832_T

Class: rs17885098
    SubClassOf: polymorphism
    Annotations: rsid "rs17885098"
    Annotations: rdfs:label "rs17885098"
	Annotations: rank "-1"
	Annotations: can_be_tested_with 23andMe_v3 
    Annotations: rdfs:seeAlso <http://bio2rdf.org/dbsnp:rs17885098> 
    Annotations: dbsnp_orientation_on_reference_genome "forward" 

Class: rs17885098_C
    SubClassOf: rs17885098
    Annotations: vcf_format_reference "true" 
    Annotations: rdfs:label "rs17885098_C" 

Class: rs17885098_T
    SubClassOf: rs17885098
    Annotations: rdfs:label "rs17885098_T" 

Class: rs17885098_C
DisjointClasses:
rs17885098_C,rs17885098_T

Class: rs17886522
    SubClassOf: polymorphism
    Annotations: rsid "rs17886522"
    Annotations: rdfs:label "rs17886522"
	Annotations: rank "-1"
	Annotations: can_be_tested_with 23andMe_v3 
   Annotations: relevant_for CYP2C19
    Annotations: rdfs:seeAlso <http://bio2rdf.org/dbsnp:rs17886522> 
    Annotations: dbsnp_orientation_on_reference_genome "forward" 

Class: rs17886522_A
    SubClassOf: rs17886522
    Annotations: vcf_format_reference "true" 
    Annotations: rdfs:label "rs17886522_A" 

Class: rs17886522_C
    SubClassOf: rs17886522
    Annotations: rdfs:label "rs17886522_C" 

Class: rs17886522_A
DisjointClasses:
rs17886522_A,rs17886522_C

Class: rs28365083
    SubClassOf: polymorphism
    Annotations: rsid "rs28365083"
    Annotations: rdfs:label "rs28365083"
	Annotations: rank "-1"
	Annotations: can_be_tested_with 23andMe_v2 
	Annotations: can_be_tested_with 23andMe_v3 
	Annotations: can_be_tested_with Affymetrix_DMET_chip 
   Annotations: relevant_for CYP3A5
   Annotations: relevant_for ZSCAN25
    Annotations: rdfs:seeAlso <http://bio2rdf.org/dbsnp:rs28365083> 
    Annotations: dbsnp_orientation_on_reference_genome "reverse" 

Class: rs28365083_G
    SubClassOf: rs28365083
    Annotations: vcf_format_reference "true" 
    Annotations: rdfs:label "rs28365083_G" 

Class: rs28365083_T
    SubClassOf: rs28365083
    Annotations: rdfs:label "rs28365083_T" 

Class: rs28365083_G
DisjointClasses:
rs28365083_G,rs28365083_T

Class: rs28365085
    SubClassOf: polymorphism
    Annotations: rsid "rs28365085"
    Annotations: rdfs:label "rs28365085"
	Annotations: rank "-1"
   Annotations: relevant_for CYP3A5
   Annotations: relevant_for ZSCAN25
    Annotations: rdfs:seeAlso <http://bio2rdf.org/dbsnp:rs28365085> 
    Annotations: dbsnp_orientation_on_reference_genome "forward" 

Class: rs28365085_A
    SubClassOf: rs28365085
    Annotations: vcf_format_reference "true" 
    Annotations: rdfs:label "rs28365085_A" 

Class: rs28365085_G
    SubClassOf: rs28365085
    Annotations: rdfs:label "rs28365085_G" 

Class: rs28365085_A
DisjointClasses:
rs28365085_A,rs28365085_G

Class: rs28371685
    SubClassOf: polymorphism
    Annotations: rsid "rs28371685"
    Annotations: rdfs:label "rs28371685"
	Annotations: rank "-1"
	Annotations: can_be_tested_with 23andMe_v2 
	Annotations: can_be_tested_with 23andMe_v3 
	Annotations: can_be_tested_with Affymetrix_DMET_chip 
	Annotations: can_be_tested_with University_of_Florida_and_Stanford_University_chip 
   Annotations: relevant_for CYP2C9
    Annotations: rdfs:seeAlso <http://bio2rdf.org/dbsnp:rs28371685> 
    Annotations: dbsnp_orientation_on_reference_genome "forward" 

Class: rs28371685_C
    SubClassOf: rs28371685
    Annotations: vcf_format_reference "true" 
    Annotations: rdfs:label "rs28371685_C" 

Class: rs28371685_T
    SubClassOf: rs28371685
    Annotations: rdfs:label "rs28371685_T" 

Class: rs28371685_C
DisjointClasses:
rs28371685_C,rs28371685_T

Class: rs28371686
    SubClassOf: polymorphism
    Annotations: rsid "rs28371686"
    Annotations: rdfs:label "rs28371686"
	Annotations: rank "-1"
	Annotations: can_be_tested_with 23andMe_v2 
	Annotations: can_be_tested_with 23andMe_v3 
	Annotations: can_be_tested_with Affymetrix_DMET_chip 
	Annotations: can_be_tested_with University_of_Florida_and_Stanford_University_chip 
   Annotations: relevant_for CYP2C9
    Annotations: rdfs:seeAlso <http://bio2rdf.org/dbsnp:rs28371686> 
    Annotations: dbsnp_orientation_on_reference_genome "forward" 

Class: rs28371686_C
    SubClassOf: rs28371686
    Annotations: vcf_format_reference "true" 
    Annotations: rdfs:label "rs28371686_C" 

Class: rs28371686_G
    SubClassOf: rs28371686
    Annotations: rdfs:label "rs28371686_G" 

Class: rs28371686_C
DisjointClasses:
rs28371686_C,rs28371686_G

Class: rs28371696
    SubClassOf: polymorphism
    Annotations: rsid "rs28371696"
    Annotations: rdfs:label "rs28371696"
	Annotations: rank "-1"
	Annotations: can_be_tested_with 23andMe_v3 
   Annotations: relevant_for CYP2D6
    Annotations: rdfs:seeAlso <http://bio2rdf.org/dbsnp:rs28371696> 
    Annotations: dbsnp_orientation_on_reference_genome "reverse" 

Class: rs28371696_C
    SubClassOf: rs28371696
    Annotations: vcf_format_reference "true" 
    Annotations: rdfs:label "rs28371696_C" 

Class: rs28371696_T
    SubClassOf: rs28371696
    Annotations: rdfs:label "rs28371696_T" 

Class: rs28371696_C
DisjointClasses:
rs28371696_C,rs28371696_T

Class: rs28371703
    SubClassOf: polymorphism
    Annotations: rsid "rs28371703"
    Annotations: rdfs:label "rs28371703"
	Annotations: rank "-1"
	Annotations: can_be_tested_with 23andMe_v3 
   Annotations: relevant_for CYP2D6
    Annotations: rdfs:seeAlso <http://bio2rdf.org/dbsnp:rs28371703> 
    Annotations: dbsnp_orientation_on_reference_genome "forward" 

Class: rs28371703_G
    SubClassOf: rs28371703
    Annotations: vcf_format_reference "true" 
    Annotations: rdfs:label "rs28371703_G" 

Class: rs28371703_T
    SubClassOf: rs28371703
    Annotations: rdfs:label "rs28371703_T" 

Class: rs28371703_G
DisjointClasses:
rs28371703_G,rs28371703_T

Class: rs28371704
    SubClassOf: polymorphism
    Annotations: rsid "rs28371704"
    Annotations: rdfs:label "rs28371704"
	Annotations: rank "-1"
   Annotations: relevant_for CYP2D6
    Annotations: rdfs:seeAlso <http://bio2rdf.org/dbsnp:rs28371704> 
    Annotations: dbsnp_orientation_on_reference_genome "forward" 

Class: rs28371704_C
    SubClassOf: rs28371704
    Annotations: rdfs:label "rs28371704_C" 

Class: rs28371704_T
    SubClassOf: rs28371704
    Annotations: vcf_format_reference "true" 
    Annotations: rdfs:label "rs28371704_T" 

Class: rs28371704_C
DisjointClasses:
rs28371704_C,rs28371704_T

Class: rs28371706
    SubClassOf: polymorphism
    Annotations: rsid "rs28371706"
    Annotations: rdfs:label "rs28371706"
	Annotations: rank "-1"
	Annotations: can_be_tested_with 23andMe_v2 
	Annotations: can_be_tested_with 23andMe_v3 
	Annotations: can_be_tested_with Affymetrix_DMET_chip 
	Annotations: can_be_tested_with University_of_Florida_and_Stanford_University_chip 
   Annotations: relevant_for CYP2D6
    Annotations: rdfs:seeAlso <http://bio2rdf.org/dbsnp:rs28371706> 
    Annotations: dbsnp_orientation_on_reference_genome "forward" 

Class: rs28371706_A
    SubClassOf: rs28371706
    Annotations: rdfs:label "rs28371706_A" 

Class: rs28371706_G
    SubClassOf: rs28371706
    Annotations: vcf_format_reference "true" 
    Annotations: rdfs:label "rs28371706_G" 

Class: rs28371706_A
DisjointClasses:
rs28371706_A,rs28371706_G

Class: rs28371710
    SubClassOf: polymorphism
    Annotations: rsid "rs28371710"
    Annotations: rdfs:label "rs28371710"
	Annotations: rank "-1"
	Annotations: can_be_tested_with 23andMe_v2 
	Annotations: can_be_tested_with 23andMe_v3 
   Annotations: relevant_for CYP2D6
    Annotations: rdfs:seeAlso <http://bio2rdf.org/dbsnp:rs28371710> 
    Annotations: dbsnp_orientation_on_reference_genome "forward" 

Class: rs28371710_C
    SubClassOf: rs28371710
    Annotations: vcf_format_reference "true" 
    Annotations: rdfs:label "rs28371710_C" 

Class: rs28371710_T
    SubClassOf: rs28371710
    Annotations: rdfs:label "rs28371710_T" 

Class: rs28371710_C
DisjointClasses:
rs28371710_C,rs28371710_T

Class: rs28371717
    SubClassOf: polymorphism
    Annotations: rsid "rs28371717"
    Annotations: rdfs:label "rs28371717"
	Annotations: rank "-1"
	Annotations: can_be_tested_with 23andMe_v2 
	Annotations: can_be_tested_with 23andMe_v3 
   Annotations: relevant_for CYP2D6
    Annotations: rdfs:seeAlso <http://bio2rdf.org/dbsnp:rs28371717> 
    Annotations: dbsnp_orientation_on_reference_genome "reverse" 

Class: rs28371717_A
    SubClassOf: rs28371717
    Annotations: rdfs:label "rs28371717_A" 

Class: rs28371717_C
    SubClassOf: rs28371717
    Annotations: vcf_format_reference "true" 
    Annotations: rdfs:label "rs28371717_C" 

Class: rs28371717_A
DisjointClasses:
rs28371717_A,rs28371717_C

Class: rs28371725
    SubClassOf: polymorphism
    Annotations: rsid "rs28371725"
    Annotations: rdfs:label "rs28371725"
	Annotations: rank "-1"
	Annotations: can_be_tested_with 23andMe_v2 
	Annotations: can_be_tested_with 23andMe_v3 
	Annotations: can_be_tested_with Affymetrix_DMET_chip 
	Annotations: can_be_tested_with University_of_Florida_and_Stanford_University_chip 
   Annotations: relevant_for CYP2D6
    Annotations: rdfs:seeAlso <http://bio2rdf.org/dbsnp:rs28371725> 
    Annotations: dbsnp_orientation_on_reference_genome "reverse" 

Class: rs28371725_C
    SubClassOf: rs28371725
    Annotations: vcf_format_reference "true" 
    Annotations: rdfs:label "rs28371725_C" 

Class: rs28371725_T
    SubClassOf: rs28371725
    Annotations: rdfs:label "rs28371725_T" 

Class: rs28371725_C
DisjointClasses:
rs28371725_C,rs28371725_T

Class: rs28371733
    SubClassOf: polymorphism
    Annotations: rsid "rs28371733"
    Annotations: rdfs:label "rs28371733"
	Annotations: rank "-1"
	Annotations: can_be_tested_with 23andMe_v2 
	Annotations: can_be_tested_with 23andMe_v3 
   Annotations: relevant_for CYP2D6
    Annotations: rdfs:seeAlso <http://bio2rdf.org/dbsnp:rs28371733> 
    Annotations: dbsnp_orientation_on_reference_genome "reverse" 

Class: rs28371733_C
    SubClassOf: rs28371733
    Annotations: vcf_format_reference "true" 
    Annotations: rdfs:label "rs28371733_C" 

Class: rs28371733_T
    SubClassOf: rs28371733
    Annotations: rdfs:label "rs28371733_T" 

Class: rs28371733_C
DisjointClasses:
rs28371733_C,rs28371733_T

Class: rs28371759
    SubClassOf: polymorphism
    Annotations: rsid "rs28371759"
    Annotations: rdfs:label "rs28371759"
	Annotations: rank "-1"
	Annotations: can_be_tested_with 23andMe_v2 
	Annotations: can_be_tested_with 23andMe_v3 
	Annotations: can_be_tested_with Affymetrix_DMET_chip 
   Annotations: relevant_for CYP3A4
    Annotations: rdfs:seeAlso <http://bio2rdf.org/dbsnp:rs28371759> 
    Annotations: dbsnp_orientation_on_reference_genome "reverse" 

Class: rs28371759_A
    SubClassOf: rs28371759
    Annotations: vcf_format_reference "true" 
    Annotations: rdfs:label "rs28371759_A" 

Class: rs28371759_G
    SubClassOf: rs28371759
    Annotations: rdfs:label "rs28371759_G" 

Class: rs28371759_A
DisjointClasses:
rs28371759_A,rs28371759_G

Class: rs28374453
    SubClassOf: polymorphism
    Annotations: rsid "rs28374453"
    Annotations: rdfs:label "rs28374453"
	Annotations: rank "-1"
   Annotations: relevant_for SULT1A1
    Annotations: rdfs:seeAlso <http://bio2rdf.org/dbsnp:rs28374453> 
    Annotations: dbsnp_orientation_on_reference_genome "forward" 

Class: rs28374453_A
    SubClassOf: rs28374453
    Annotations: vcf_format_reference "true" 
    Annotations: rdfs:label "rs28374453_A" 

Class: rs28374453_G
    SubClassOf: rs28374453
    Annotations: rdfs:label "rs28374453_G" 

Class: rs28374453_A
DisjointClasses:
rs28374453_A,rs28374453_G

Class: rs28383468
    SubClassOf: polymorphism
    Annotations: rsid "rs28383468"
    Annotations: rdfs:label "rs28383468"
	Annotations: rank "-1"
	Annotations: can_be_tested_with 23andMe_v3 
	Annotations: can_be_tested_with Affymetrix_DMET_chip 
   Annotations: relevant_for CYP3A5
   Annotations: relevant_for ZSCAN25
    Annotations: rdfs:seeAlso <http://bio2rdf.org/dbsnp:rs28383468> 
    Annotations: dbsnp_orientation_on_reference_genome "reverse" 

Class: rs28383468_A
    SubClassOf: rs28383468
    Annotations: rdfs:label "rs28383468_A" 

Class: rs28383468_G
    SubClassOf: rs28383468
    Annotations: vcf_format_reference "true" 
    Annotations: rdfs:label "rs28383468_G" 

Class: rs28383468_A
DisjointClasses:
rs28383468_A,rs28383468_G

Class: rs28383479
    SubClassOf: polymorphism
    Annotations: rsid "rs28383479"
    Annotations: rdfs:label "rs28383479"
	Annotations: rank "-1"
	Annotations: can_be_tested_with 23andMe_v2 
	Annotations: can_be_tested_with 23andMe_v3 
	Annotations: can_be_tested_with Affymetrix_DMET_chip 
   Annotations: relevant_for CYP3A5
   Annotations: relevant_for ZSCAN25
    Annotations: rdfs:seeAlso <http://bio2rdf.org/dbsnp:rs28383479> 
    Annotations: dbsnp_orientation_on_reference_genome "reverse" 

Class: rs28383479_C
    SubClassOf: rs28383479
    Annotations: vcf_format_reference "true" 
    Annotations: rdfs:label "rs28383479_C" 

Class: rs28383479_T
    SubClassOf: rs28383479
    Annotations: rdfs:label "rs28383479_T" 

Class: rs28383479_C
DisjointClasses:
rs28383479_C,rs28383479_T

Class: rs28399424
    SubClassOf: polymorphism
    Annotations: rsid "rs28399424"
    Annotations: rdfs:label "rs28399424"
	Annotations: rank "-1"
	Annotations: can_be_tested_with 23andMe_v2 
	Annotations: can_be_tested_with 23andMe_v3 
	Annotations: can_be_tested_with Affymetrix_DMET_chip 
   Annotations: relevant_for CYP1A2
    Annotations: rdfs:seeAlso <http://bio2rdf.org/dbsnp:rs28399424> 
    Annotations: dbsnp_orientation_on_reference_genome "forward" 

Class: rs28399424_C
    SubClassOf: rs28399424
    Annotations: vcf_format_reference "true" 
    Annotations: rdfs:label "rs28399424_C" 

Class: rs28399424_T
    SubClassOf: rs28399424
    Annotations: rdfs:label "rs28399424_T" 

Class: rs28399424_C
DisjointClasses:
rs28399424_C,rs28399424_T

Class: rs28399433
    SubClassOf: polymorphism
    Annotations: rsid "rs28399433"
    Annotations: rdfs:label "rs28399433"
	Annotations: rank "-1"
	Annotations: can_be_tested_with 23andMe_v2 
	Annotations: can_be_tested_with 23andMe_v3 
	Annotations: can_be_tested_with Affymetrix_DMET_chip 
	Annotations: can_be_tested_with University_of_Florida_and_Stanford_University_chip 
   Annotations: relevant_for CYP2A6
    Annotations: rdfs:seeAlso <http://bio2rdf.org/dbsnp:rs28399433> 
    Annotations: dbsnp_orientation_on_reference_genome "reverse" 

Class: rs28399433_A
    SubClassOf: rs28399433
    Annotations: vcf_format_reference "true" 
    Annotations: rdfs:label "rs28399433_A" 

Class: rs28399433_C
    SubClassOf: rs28399433
    Annotations: rdfs:label "rs28399433_C" 

Class: rs28399433_A
DisjointClasses:
rs28399433_A,rs28399433_C

Class: rs28399434
    SubClassOf: polymorphism
    Annotations: rsid "rs28399434"
    Annotations: rdfs:label "rs28399434"
	Annotations: rank "-1"
	Annotations: can_be_tested_with 23andMe_v2 
	Annotations: can_be_tested_with 23andMe_v3 
	Annotations: can_be_tested_with Affymetrix_DMET_chip 
   Annotations: relevant_for CYP2A6
    Annotations: rdfs:seeAlso <http://bio2rdf.org/dbsnp:rs28399434> 
    Annotations: dbsnp_orientation_on_reference_genome "reverse" 

Class: rs28399434_C
    SubClassOf: rs28399434
    Annotations: vcf_format_reference "true" 
    Annotations: rdfs:label "rs28399434_C" 

Class: rs28399434_T
    SubClassOf: rs28399434
    Annotations: rdfs:label "rs28399434_T" 

Class: rs28399434_C
DisjointClasses:
rs28399434_C,rs28399434_T

Class: rs28399435
    SubClassOf: polymorphism
    Annotations: rsid "rs28399435"
    Annotations: rdfs:label "rs28399435"
	Annotations: rank "-1"
	Annotations: can_be_tested_with 23andMe_v2 
	Annotations: can_be_tested_with 23andMe_v3 
   Annotations: relevant_for CYP2A6
    Annotations: rdfs:seeAlso <http://bio2rdf.org/dbsnp:rs28399435> 
    Annotations: dbsnp_orientation_on_reference_genome "forward" 

Class: rs28399435_C
    SubClassOf: rs28399435
    Annotations: vcf_format_reference "true" 
    Annotations: rdfs:label "rs28399435_C" 

Class: rs28399435_T
    SubClassOf: rs28399435
    Annotations: rdfs:label "rs28399435_T" 

Class: rs28399435_C
DisjointClasses:
rs28399435_C,rs28399435_T

Class: rs28399454
    SubClassOf: polymorphism
    Annotations: rsid "rs28399454"
    Annotations: rdfs:label "rs28399454"
	Annotations: rank "-1"
	Annotations: can_be_tested_with 23andMe_v2 
	Annotations: can_be_tested_with 23andMe_v3 
	Annotations: can_be_tested_with Affymetrix_DMET_chip 
	Annotations: can_be_tested_with University_of_Florida_and_Stanford_University_chip 
   Annotations: relevant_for CYP2A6
    Annotations: rdfs:seeAlso <http://bio2rdf.org/dbsnp:rs28399454> 
    Annotations: dbsnp_orientation_on_reference_genome "forward" 

Class: rs28399454_C
    SubClassOf: rs28399454
    Annotations: vcf_format_reference "true" 
    Annotations: rdfs:label "rs28399454_C" 

Class: rs28399454_T
    SubClassOf: rs28399454
    Annotations: rdfs:label "rs28399454_T" 

Class: rs28399454_C
DisjointClasses:
rs28399454_C,rs28399454_T

Class: rs28399463
    SubClassOf: polymorphism
    Annotations: rsid "rs28399463"
    Annotations: rdfs:label "rs28399463"
	Annotations: rank "-1"
	Annotations: can_be_tested_with 23andMe_v3 
   Annotations: relevant_for CYP2A6
    Annotations: rdfs:seeAlso <http://bio2rdf.org/dbsnp:rs28399463> 
    Annotations: dbsnp_orientation_on_reference_genome "reverse" 

Class: rs28399463_C
    SubClassOf: rs28399463
    Annotations: rdfs:label "rs28399463_C" 

Class: rs28399463_T
    SubClassOf: rs28399463
    Annotations: vcf_format_reference "true" 
    Annotations: rdfs:label "rs28399463_T" 

Class: rs28399463_C
DisjointClasses:
rs28399463_C,rs28399463_T

Class: rs28399468
    SubClassOf: polymorphism
    Annotations: rsid "rs28399468"
    Annotations: rdfs:label "rs28399468"
	Annotations: rank "-1"
	Annotations: can_be_tested_with 23andMe_v2 
	Annotations: can_be_tested_with 23andMe_v3 
	Annotations: can_be_tested_with Affymetrix_DMET_chip 
	Annotations: can_be_tested_with University_of_Florida_and_Stanford_University_chip 
   Annotations: relevant_for CYP2A6
    Annotations: rdfs:seeAlso <http://bio2rdf.org/dbsnp:rs28399468> 
    Annotations: dbsnp_orientation_on_reference_genome "reverse" 

Class: rs28399468_A
    SubClassOf: rs28399468
    Annotations: rdfs:label "rs28399468_A" 

Class: rs28399468_C
    SubClassOf: rs28399468
    Annotations: vcf_format_reference "true" 
    Annotations: rdfs:label "rs28399468_C" 

Class: rs28399468_A
DisjointClasses:
rs28399468_A,rs28399468_C

Class: rs28399499
    SubClassOf: polymorphism
    Annotations: rsid "rs28399499"
    Annotations: rdfs:label "rs28399499"
	Annotations: rank "-1"
	Annotations: can_be_tested_with 23andMe_v2 
	Annotations: can_be_tested_with 23andMe_v3 
	Annotations: can_be_tested_with Affymetrix_DMET_chip 
	Annotations: can_be_tested_with University_of_Florida_and_Stanford_University_chip 
   Annotations: relevant_for CYP2B6
    Annotations: rdfs:seeAlso <http://bio2rdf.org/dbsnp:rs28399499> 
    Annotations: dbsnp_orientation_on_reference_genome "forward" 

Class: rs28399499_C
    SubClassOf: rs28399499
    Annotations: rdfs:label "rs28399499_C" 

Class: rs28399499_T
    SubClassOf: rs28399499
    Annotations: vcf_format_reference "true" 
    Annotations: rdfs:label "rs28399499_T" 

Class: rs28399499_C
DisjointClasses:
rs28399499_C,rs28399499_T

Class: rs28399504
    SubClassOf: polymorphism
    Annotations: rsid "rs28399504"
    Annotations: rdfs:label "rs28399504"
	Annotations: rank "-1"
	Annotations: can_be_tested_with 23andMe_v2 
	Annotations: can_be_tested_with 23andMe_v3 
	Annotations: can_be_tested_with Affymetrix_DMET_chip 
	Annotations: can_be_tested_with University_of_Florida_and_Stanford_University_chip 
   Annotations: relevant_for CYP2C19
    Annotations: rdfs:seeAlso <http://bio2rdf.org/dbsnp:rs28399504> 
    Annotations: dbsnp_orientation_on_reference_genome "forward" 

Class: rs28399504_A
    SubClassOf: rs28399504
    Annotations: vcf_format_reference "true" 
    Annotations: rdfs:label "rs28399504_A" 

Class: rs28399504_G
    SubClassOf: rs28399504
    Annotations: rdfs:label "rs28399504_G" 

Class: rs28399504_A
DisjointClasses:
rs28399504_A,rs28399504_G

Class: rs28399513
    SubClassOf: polymorphism
    Annotations: rsid "rs28399513"
    Annotations: rdfs:label "rs28399513"
	Annotations: rank "-1"
	Annotations: can_be_tested_with 23andMe_v2 
	Annotations: can_be_tested_with 23andMe_v3 
   Annotations: relevant_for CYP2C19
    Annotations: rdfs:seeAlso <http://bio2rdf.org/dbsnp:rs28399513> 
    Annotations: dbsnp_orientation_on_reference_genome "forward" 

Class: rs28399513_A
    SubClassOf: rs28399513
    Annotations: rdfs:label "rs28399513_A" 

Class: rs28399513_T
    SubClassOf: rs28399513
    Annotations: vcf_format_reference "true" 
    Annotations: rdfs:label "rs28399513_T" 

Class: rs28399513_A
DisjointClasses:
rs28399513_A,rs28399513_T

Class: rs33926104
    SubClassOf: polymorphism
    Annotations: rsid "rs33926104"
    Annotations: rdfs:label "rs33926104"
	Annotations: rank "-1"
	Annotations: can_be_tested_with 23andMe_v2 
	Annotations: can_be_tested_with 23andMe_v3 
   Annotations: relevant_for CYP2B6
    Annotations: rdfs:seeAlso <http://bio2rdf.org/dbsnp:rs33926104> 
    Annotations: dbsnp_orientation_on_reference_genome "forward" 

Class: rs33926104_A
    SubClassOf: rs33926104
    Annotations: rdfs:label "rs33926104_A" 

Class: rs33926104_C
    SubClassOf: rs33926104
    Annotations: vcf_format_reference "true" 
    Annotations: rdfs:label "rs33926104_C" 

Class: rs33926104_T
    SubClassOf: rs33926104
    Annotations: rdfs:label "rs33926104_T" 

Class: rs33926104_A
DisjointClasses:
rs33926104_A,rs33926104_C,rs33926104_T

Class: rs33973337
    SubClassOf: polymorphism
    Annotations: rsid "rs33973337"
    Annotations: rdfs:label "rs33973337"
	Annotations: rank "-1"
	Annotations: can_be_tested_with 23andMe_v2 
	Annotations: can_be_tested_with 23andMe_v3 
   Annotations: relevant_for CYP2B6
    Annotations: rdfs:seeAlso <http://bio2rdf.org/dbsnp:rs33973337> 
    Annotations: dbsnp_orientation_on_reference_genome "forward" 

Class: rs33973337_A
    SubClassOf: rs33973337
    Annotations: vcf_format_reference "true" 
    Annotations: rdfs:label "rs33973337_A" 

Class: rs33973337_T
    SubClassOf: rs33973337
    Annotations: rdfs:label "rs33973337_T" 

Class: rs33973337_A
DisjointClasses:
rs33973337_A,rs33973337_T

Class: rs33980385
    SubClassOf: polymorphism
    Annotations: rsid "rs33980385"
    Annotations: rdfs:label "rs33980385"
	Annotations: rank "-1"
	Annotations: can_be_tested_with 23andMe_v3 
   Annotations: relevant_for CYP2B6
    Annotations: rdfs:seeAlso <http://bio2rdf.org/dbsnp:rs33980385> 
    Annotations: dbsnp_orientation_on_reference_genome "forward" 

Class: rs33980385_A
    SubClassOf: rs33980385
    Annotations: vcf_format_reference "true" 
    Annotations: rdfs:label "rs33980385_A" 

Class: rs33980385_G
    SubClassOf: rs33980385
    Annotations: rdfs:label "rs33980385_G" 

Class: rs33980385_A
DisjointClasses:
rs33980385_A,rs33980385_G

Class: rs34097093
    SubClassOf: polymorphism
    Annotations: rsid "rs34097093"
    Annotations: rdfs:label "rs34097093"
	Annotations: rank "-1"
	Annotations: can_be_tested_with 23andMe_v2 
	Annotations: can_be_tested_with 23andMe_v3 
	Annotations: can_be_tested_with Affymetrix_DMET_chip 
   Annotations: relevant_for CYP2B6
    Annotations: rdfs:seeAlso <http://bio2rdf.org/dbsnp:rs34097093> 
    Annotations: dbsnp_orientation_on_reference_genome "forward" 

Class: rs34097093_C
    SubClassOf: rs34097093
    Annotations: vcf_format_reference "true" 
    Annotations: rdfs:label "rs34097093_C" 

Class: rs34097093_T
    SubClassOf: rs34097093
    Annotations: rdfs:label "rs34097093_T" 

Class: rs34097093_C
DisjointClasses:
rs34097093_C,rs34097093_T

Class: rs34223104
    SubClassOf: polymorphism
    Annotations: rsid "rs34223104"
    Annotations: rdfs:label "rs34223104"
	Annotations: rank "-1"
	Annotations: can_be_tested_with 23andMe_v2 
	Annotations: can_be_tested_with 23andMe_v3 
	Annotations: can_be_tested_with Affymetrix_DMET_chip 
	Annotations: can_be_tested_with University_of_Florida_and_Stanford_University_chip 
   Annotations: relevant_for CYP2B6
    Annotations: rdfs:seeAlso <http://bio2rdf.org/dbsnp:rs34223104> 
    Annotations: dbsnp_orientation_on_reference_genome "forward" 

Class: rs34223104_C
    SubClassOf: rs34223104
    Annotations: rdfs:label "rs34223104_C" 

Class: rs34223104_T
    SubClassOf: rs34223104
    Annotations: vcf_format_reference "true" 
    Annotations: rdfs:label "rs34223104_T" 

Class: rs34223104_C
DisjointClasses:
rs34223104_C,rs34223104_T

Class: rs34284776
    SubClassOf: polymorphism
    Annotations: rsid "rs34284776"
    Annotations: rdfs:label "rs34284776"
	Annotations: rank "-1"
   Annotations: relevant_for CYP2B6
    Annotations: rdfs:seeAlso <http://bio2rdf.org/dbsnp:rs34284776> 
    Annotations: dbsnp_orientation_on_reference_genome "forward" 

Class: rs34284776_C
    SubClassOf: rs34284776
    Annotations: rdfs:label "rs34284776_C" 

Class: rs34284776_G
    SubClassOf: rs34284776
    Annotations: vcf_format_reference "true" 
    Annotations: rdfs:label "rs34284776_G" 

Class: rs34284776_C
DisjointClasses:
rs34284776_C,rs34284776_G

Class: rs34671512
    SubClassOf: polymorphism
    Annotations: rsid "rs34671512"
    Annotations: rdfs:label "rs34671512"
	Annotations: rank "-1"
	Annotations: can_be_tested_with 23andMe_v2 
	Annotations: can_be_tested_with 23andMe_v3 
   Annotations: relevant_for SLCO1B1
    Annotations: rdfs:seeAlso <http://bio2rdf.org/dbsnp:rs34671512> 
    Annotations: dbsnp_orientation_on_reference_genome "forward" 

Class: rs34671512_A
    SubClassOf: rs34671512
    Annotations: vcf_format_reference "true" 
    Annotations: rdfs:label "rs34671512_A" 

Class: rs34671512_C
    SubClassOf: rs34671512
    Annotations: rdfs:label "rs34671512_C" 

Class: rs34671512_A
DisjointClasses:
rs34671512_A,rs34671512_C

Class: rs34698757
    SubClassOf: polymorphism
    Annotations: rsid "rs34698757"
    Annotations: rdfs:label "rs34698757"
	Annotations: rank "-1"
	Annotations: can_be_tested_with 23andMe_v2 
	Annotations: can_be_tested_with 23andMe_v3 
   Annotations: relevant_for CYP2B6
    Annotations: rdfs:seeAlso <http://bio2rdf.org/dbsnp:rs34698757> 
    Annotations: dbsnp_orientation_on_reference_genome "forward" 

Class: rs34698757_C
    SubClassOf: rs34698757
    Annotations: vcf_format_reference "true" 
    Annotations: rdfs:label "rs34698757_C" 

Class: rs34698757_G
    SubClassOf: rs34698757
    Annotations: rdfs:label "rs34698757_G" 

Class: rs34698757_C
DisjointClasses:
rs34698757_C,rs34698757_G

Class: rs34826503
    SubClassOf: polymorphism
    Annotations: rsid "rs34826503"
    Annotations: rdfs:label "rs34826503"
	Annotations: rank "-1"
	Annotations: can_be_tested_with 23andMe_v2 
	Annotations: can_be_tested_with 23andMe_v3 
	Annotations: can_be_tested_with Affymetrix_DMET_chip 
   Annotations: relevant_for CYP2B6
    Annotations: rdfs:seeAlso <http://bio2rdf.org/dbsnp:rs34826503> 
    Annotations: dbsnp_orientation_on_reference_genome "forward" 

Class: rs34826503_C
    SubClassOf: rs34826503
    Annotations: vcf_format_reference "true" 
    Annotations: rdfs:label "rs34826503_C" 

Class: rs34826503_T
    SubClassOf: rs34826503
    Annotations: rdfs:label "rs34826503_T" 

Class: rs34826503_C
DisjointClasses:
rs34826503_C,rs34826503_T

Class: rs34883432
    SubClassOf: polymorphism
    Annotations: rsid "rs34883432"
    Annotations: rdfs:label "rs34883432"
	Annotations: rank "-1"
	Annotations: can_be_tested_with 23andMe_v2 
	Annotations: can_be_tested_with 23andMe_v3 
   Annotations: relevant_for CYP2B6
    Annotations: rdfs:seeAlso <http://bio2rdf.org/dbsnp:rs34883432> 
    Annotations: dbsnp_orientation_on_reference_genome "forward" 

Class: rs34883432_A
    SubClassOf: rs34883432
    Annotations: vcf_format_reference "true" 
    Annotations: rdfs:label "rs34883432_A" 

Class: rs34883432_T
    SubClassOf: rs34883432
    Annotations: rdfs:label "rs34883432_T" 

Class: rs34883432_A
DisjointClasses:
rs34883432_A,rs34883432_T

Class: rs34946978
    SubClassOf: polymorphism
    Annotations: rsid "rs34946978"
    Annotations: rdfs:label "rs34946978"
	Annotations: rank "-1"
	Annotations: can_be_tested_with 23andMe_v2 
	Annotations: can_be_tested_with 23andMe_v3 
   Annotations: relevant_for UGT1A1
   Annotations: relevant_for UGT1A6
   Annotations: relevant_for UGT1A4
   Annotations: relevant_for UGT1A10
   Annotations: relevant_for UGT1A8
   Annotations: relevant_for UGT1A7
   Annotations: relevant_for UGT1A5
   Annotations: relevant_for UGT1A3
   Annotations: relevant_for UGT1A9
    Annotations: rdfs:seeAlso <http://bio2rdf.org/dbsnp:rs34946978> 
    Annotations: dbsnp_orientation_on_reference_genome "forward" 

Class: rs34946978_C
    SubClassOf: rs34946978
    Annotations: vcf_format_reference "true" 
    Annotations: rdfs:label "rs34946978_C" 

Class: rs34946978_T
    SubClassOf: rs34946978
    Annotations: rdfs:label "rs34946978_T" 

Class: rs34946978_C
DisjointClasses:
rs34946978_C,rs34946978_T

Class: rs35010098
    SubClassOf: polymorphism
    Annotations: rsid "rs35010098"
    Annotations: rdfs:label "rs35010098"
	Annotations: rank "-1"
	Annotations: can_be_tested_with 23andMe_v2 
	Annotations: can_be_tested_with 23andMe_v3 
	Annotations: can_be_tested_with Affymetrix_DMET_chip 
   Annotations: relevant_for CYP2B6
    Annotations: rdfs:seeAlso <http://bio2rdf.org/dbsnp:rs35010098> 
    Annotations: dbsnp_orientation_on_reference_genome "forward" 

Class: rs35010098_A
    SubClassOf: rs35010098
    Annotations: rdfs:label "rs35010098_A" 

Class: rs35010098_C
    SubClassOf: rs35010098
    Annotations: vcf_format_reference "true" 
    Annotations: rdfs:label "rs35010098_C" 

Class: rs35010098_A
DisjointClasses:
rs35010098_A,rs35010098_C

Class: rs35266616
    SubClassOf: polymorphism
    Annotations: rsid "rs35266616"
    Annotations: rdfs:label "rs35266616"
	Annotations: rank "-1"
   Annotations: relevant_for CYP2B6
    Annotations: rdfs:seeAlso <http://bio2rdf.org/dbsnp:rs35266616> 
    Annotations: dbsnp_orientation_on_reference_genome "forward" 

Class: rs35266616_C
    SubClassOf: rs35266616
    Annotations: vcf_format_reference "true" 
    Annotations: rdfs:label "rs35266616_C" 

Class: rs35266616_T
    SubClassOf: rs35266616
    Annotations: rdfs:label "rs35266616_T" 

Class: rs35266616_C
DisjointClasses:
rs35266616_C,rs35266616_T

Class: rs35303484
    SubClassOf: polymorphism
    Annotations: rsid "rs35303484"
    Annotations: rdfs:label "rs35303484"
	Annotations: rank "-1"
	Annotations: can_be_tested_with 23andMe_v2 
	Annotations: can_be_tested_with 23andMe_v3 
	Annotations: can_be_tested_with Affymetrix_DMET_chip 
   Annotations: relevant_for CYP2B6
    Annotations: rdfs:seeAlso <http://bio2rdf.org/dbsnp:rs35303484> 
    Annotations: dbsnp_orientation_on_reference_genome "forward" 

Class: rs35303484_A
    SubClassOf: rs35303484
    Annotations: vcf_format_reference "true" 
    Annotations: rdfs:label "rs35303484_A" 

Class: rs35303484_G
    SubClassOf: rs35303484
    Annotations: rdfs:label "rs35303484_G" 

Class: rs35303484_T
    SubClassOf: rs35303484
    Annotations: rdfs:label "rs35303484_T" 

Class: rs35303484_A
DisjointClasses:
rs35303484_A,rs35303484_G,rs35303484_T

Class: rs35350960
    SubClassOf: polymorphism
    Annotations: rsid "rs35350960"
    Annotations: rdfs:label "rs35350960"
	Annotations: rank "-1"
	Annotations: can_be_tested_with University_of_Florida_and_Stanford_University_chip 
   Annotations: relevant_for UGT1A1
   Annotations: relevant_for UGT1A6
   Annotations: relevant_for UGT1A4
   Annotations: relevant_for UGT1A10
   Annotations: relevant_for UGT1A8
   Annotations: relevant_for UGT1A7
   Annotations: relevant_for UGT1A5
   Annotations: relevant_for UGT1A3
   Annotations: relevant_for UGT1A9
    Annotations: rdfs:seeAlso <http://bio2rdf.org/dbsnp:rs35350960> 
    Annotations: dbsnp_orientation_on_reference_genome "forward" 

Class: rs35350960_A
    SubClassOf: rs35350960
    Annotations: rdfs:label "rs35350960_A" 

Class: rs35350960_C
    SubClassOf: rs35350960
    Annotations: vcf_format_reference "true" 
    Annotations: rdfs:label "rs35350960_C" 

Class: rs35350960_T
    SubClassOf: rs35350960
    Annotations: rdfs:label "rs35350960_T" 

Class: rs35350960_A
DisjointClasses:
rs35350960_A,rs35350960_C,rs35350960_T

Class: rs35468935
    SubClassOf: polymorphism
    Annotations: rsid "rs35468935"
    Annotations: rdfs:label "rs35468935"
	Annotations: rank "-1"
   Annotations: relevant_for CYP2B6
    Annotations: rdfs:seeAlso <http://bio2rdf.org/dbsnp:rs35468935> 
    Annotations: dbsnp_orientation_on_reference_genome "forward" 

Class: rs35468935_C
    SubClassOf: rs35468935
    Annotations: vcf_format_reference "true" 
    Annotations: rdfs:label "rs35468935_C" 

Class: rs35468935_T
    SubClassOf: rs35468935
    Annotations: rdfs:label "rs35468935_T" 

Class: rs35468935_C
DisjointClasses:
rs35468935_C,rs35468935_T

Class: rs35599367
    SubClassOf: polymorphism
    Annotations: rsid "rs35599367"
    Annotations: rdfs:label "rs35599367"
	Annotations: rank "-1"
   Annotations: relevant_for CYP3A4
    Annotations: rdfs:seeAlso <http://bio2rdf.org/dbsnp:rs35599367> 
    Annotations: dbsnp_orientation_on_reference_genome "reverse" 

Class: rs35599367_A
    SubClassOf: rs35599367
    Annotations: rdfs:label "rs35599367_A" 

Class: rs35599367_G
    SubClassOf: rs35599367
    Annotations: vcf_format_reference "true" 
    Annotations: rdfs:label "rs35599367_G" 

Class: rs35599367_A
DisjointClasses:
rs35599367_A,rs35599367_G

Class: rs35622401
    SubClassOf: polymorphism
    Annotations: rsid "rs35622401"
    Annotations: rdfs:label "rs35622401"
	Annotations: rank "-1"
   Annotations: relevant_for CYP2B6
    Annotations: rdfs:seeAlso <http://bio2rdf.org/dbsnp:rs35622401> 
    Annotations: dbsnp_orientation_on_reference_genome "forward" 

Class: rs35622401_C
    SubClassOf: rs35622401
    Annotations: rdfs:label "rs35622401_C" 

Class: rs35622401_G
    SubClassOf: rs35622401
    Annotations: vcf_format_reference "true" 
    Annotations: rdfs:label "rs35622401_G" 

Class: rs35622401_C
DisjointClasses:
rs35622401_C,rs35622401_G

Class: rs35694136
    SubClassOf: polymorphism
    Annotations: rsid "rs35694136"
    Annotations: rdfs:label "rs35694136"
	Annotations: rank "-1"
	Annotations: can_be_tested_with Affymetrix_DMET_chip 
   Annotations: relevant_for CYP1A2
    Annotations: rdfs:seeAlso <http://bio2rdf.org/dbsnp:rs35694136> 
    Annotations: dbsnp_orientation_on_reference_genome "forward" 

Class: rs35694136_D
    SubClassOf: rs35694136
    Annotations: rdfs:label "rs35694136_D" 

Class: rs35694136_T
    SubClassOf: rs35694136
    Annotations: vcf_format_reference "true" 
    Annotations: rdfs:label "rs35694136_T" 

Class: rs35694136_D
DisjointClasses:
rs35694136_D,rs35694136_T

Class: rs35742686
    SubClassOf: polymorphism
    Annotations: rsid "rs35742686"
    Annotations: rdfs:label "rs35742686"
	Annotations: rank "-1"
	Annotations: can_be_tested_with University_of_Florida_and_Stanford_University_chip 
    Annotations: rdfs:seeAlso <http://bio2rdf.org/dbsnp:rs35742686> 
    Annotations: dbsnp_orientation_on_reference_genome "forward" 

Class: rs35742686_D
    SubClassOf: rs35742686
    Annotations: rdfs:label "rs35742686_D" 

Class: rs35742686_T
    SubClassOf: rs35742686
    Annotations: vcf_format_reference "true" 
    Annotations: rdfs:label "rs35742686_T" 

Class: rs35742686_D
DisjointClasses:
rs35742686_D,rs35742686_T

Class: rs35773040
    SubClassOf: polymorphism
    Annotations: rsid "rs35773040"
    Annotations: rdfs:label "rs35773040"
	Annotations: rank "-1"
	Annotations: can_be_tested_with 23andMe_v2 
	Annotations: can_be_tested_with 23andMe_v3 
	Annotations: can_be_tested_with Affymetrix_DMET_chip 
   Annotations: relevant_for CYP2B6
    Annotations: rdfs:seeAlso <http://bio2rdf.org/dbsnp:rs35773040> 
    Annotations: dbsnp_orientation_on_reference_genome "forward" 

Class: rs35773040_A
    SubClassOf: rs35773040
    Annotations: rdfs:label "rs35773040_A" 

Class: rs35773040_G
    SubClassOf: rs35773040
    Annotations: vcf_format_reference "true" 
    Annotations: rdfs:label "rs35773040_G" 

Class: rs35773040_A
DisjointClasses:
rs35773040_A,rs35773040_G

Class: rs35796837
    SubClassOf: polymorphism
    Annotations: rsid "rs35796837"
    Annotations: rdfs:label "rs35796837"
	Annotations: rank "-1"
	Annotations: can_be_tested_with 23andMe_v2 
	Annotations: can_be_tested_with 23andMe_v3 
   Annotations: relevant_for CYP1A2
    Annotations: rdfs:seeAlso <http://bio2rdf.org/dbsnp:rs35796837> 
    Annotations: dbsnp_orientation_on_reference_genome "forward" 

Class: rs35796837_A
    SubClassOf: rs35796837
    Annotations: rdfs:label "rs35796837_A" 

Class: rs35796837_G
    SubClassOf: rs35796837
    Annotations: vcf_format_reference "true" 
    Annotations: rdfs:label "rs35796837_G" 

Class: rs35796837_A
DisjointClasses:
rs35796837_A,rs35796837_G

Class: rs35979566
    SubClassOf: polymorphism
    Annotations: rsid "rs35979566"
    Annotations: rdfs:label "rs35979566"
	Annotations: rank "-1"
	Annotations: can_be_tested_with 23andMe_v2 
	Annotations: can_be_tested_with 23andMe_v3 
	Annotations: can_be_tested_with Affymetrix_DMET_chip 
   Annotations: relevant_for CYP2B6
    Annotations: rdfs:seeAlso <http://bio2rdf.org/dbsnp:rs35979566> 
    Annotations: dbsnp_orientation_on_reference_genome "forward" 

Class: rs35979566_A
    SubClassOf: rs35979566
    Annotations: rdfs:label "rs35979566_A" 

Class: rs35979566_T
    SubClassOf: rs35979566
    Annotations: vcf_format_reference "true" 
    Annotations: rdfs:label "rs35979566_T" 

Class: rs35979566_A
DisjointClasses:
rs35979566_A,rs35979566_T

Class: rs36056539
    SubClassOf: polymorphism
    Annotations: rsid "rs36056539"
    Annotations: rdfs:label "rs36056539"
	Annotations: rank "-1"
	Annotations: can_be_tested_with 23andMe_v2 
	Annotations: can_be_tested_with 23andMe_v3 
	Annotations: can_be_tested_with Affymetrix_DMET_chip 
   Annotations: relevant_for CYP2B6
    Annotations: rdfs:seeAlso <http://bio2rdf.org/dbsnp:rs36056539> 
    Annotations: dbsnp_orientation_on_reference_genome "forward" 

Class: rs36056539_C
    SubClassOf: rs36056539
    Annotations: vcf_format_reference "true" 
    Annotations: rdfs:label "rs36056539_C" 

Class: rs36056539_T
    SubClassOf: rs36056539
    Annotations: rdfs:label "rs36056539_T" 

Class: rs36056539_C
DisjointClasses:
rs36056539_C,rs36056539_T

Class: rs36060847
    SubClassOf: polymorphism
    Annotations: rsid "rs36060847"
    Annotations: rdfs:label "rs36060847"
	Annotations: rank "-1"
	Annotations: can_be_tested_with 23andMe_v2 
	Annotations: can_be_tested_with 23andMe_v3 
	Annotations: can_be_tested_with Affymetrix_DMET_chip 
   Annotations: relevant_for CYP2B6
    Annotations: rdfs:seeAlso <http://bio2rdf.org/dbsnp:rs36060847> 
    Annotations: dbsnp_orientation_on_reference_genome "forward" 

Class: rs36060847_A
    SubClassOf: rs36060847
    Annotations: rdfs:label "rs36060847_A" 

Class: rs36060847_G
    SubClassOf: rs36060847
    Annotations: vcf_format_reference "true" 
    Annotations: rdfs:label "rs36060847_G" 

Class: rs36060847_A
DisjointClasses:
rs36060847_A,rs36060847_G

Class: rs36079186
    SubClassOf: polymorphism
    Annotations: rsid "rs36079186"
    Annotations: rdfs:label "rs36079186"
	Annotations: rank "-1"
	Annotations: can_be_tested_with 23andMe_v2 
	Annotations: can_be_tested_with 23andMe_v3 
	Annotations: can_be_tested_with Affymetrix_DMET_chip 
   Annotations: relevant_for CYP2B6
    Annotations: rdfs:seeAlso <http://bio2rdf.org/dbsnp:rs36079186> 
    Annotations: dbsnp_orientation_on_reference_genome "forward" 

Class: rs36079186_C
    SubClassOf: rs36079186
    Annotations: rdfs:label "rs36079186_C" 

Class: rs36079186_T
    SubClassOf: rs36079186
    Annotations: vcf_format_reference "true" 
    Annotations: rdfs:label "rs36079186_T" 

Class: rs36079186_C
DisjointClasses:
rs36079186_C,rs36079186_T

Class: rs41279854
    SubClassOf: polymorphism
    Annotations: rsid "rs41279854"
    Annotations: rdfs:label "rs41279854"
	Annotations: rank "-1"
	Annotations: can_be_tested_with 23andMe_v2 
	Annotations: can_be_tested_with 23andMe_v3 
	Annotations: can_be_tested_with Affymetrix_DMET_chip 
   Annotations: relevant_for CYP3A5
   Annotations: relevant_for ZSCAN25
    Annotations: rdfs:seeAlso <http://bio2rdf.org/dbsnp:rs41279854> 
    Annotations: dbsnp_orientation_on_reference_genome "forward" 

Class: rs41279854_A
    SubClassOf: rs41279854
    Annotations: vcf_format_reference "true" 
    Annotations: rdfs:label "rs41279854_A" 

Class: rs41279854_G
    SubClassOf: rs41279854
    Annotations: rdfs:label "rs41279854_G" 

Class: rs41279854_A
DisjointClasses:
rs41279854_A,rs41279854_G

Class: rs41291556
    SubClassOf: polymorphism
    Annotations: rsid "rs41291556"
    Annotations: rdfs:label "rs41291556"
	Annotations: rank "-1"
	Annotations: can_be_tested_with 23andMe_v2 
	Annotations: can_be_tested_with 23andMe_v3 
	Annotations: can_be_tested_with Affymetrix_DMET_chip 
	Annotations: can_be_tested_with University_of_Florida_and_Stanford_University_chip 
   Annotations: relevant_for CYP2C19
    Annotations: rdfs:seeAlso <http://bio2rdf.org/dbsnp:rs41291556> 
    Annotations: dbsnp_orientation_on_reference_genome "forward" 

Class: rs41291556_C
    SubClassOf: rs41291556
    Annotations: rdfs:label "rs41291556_C" 

Class: rs41291556_T
    SubClassOf: rs41291556
    Annotations: vcf_format_reference "true" 
    Annotations: rdfs:label "rs41291556_T" 

Class: rs41291556_C
DisjointClasses:
rs41291556_C,rs41291556_T

Class: rs41303343
    SubClassOf: polymorphism
    Annotations: rsid "rs41303343"
    Annotations: rdfs:label "rs41303343"
	Annotations: rank "-1"
	Annotations: can_be_tested_with 23andMe_v3 
	Annotations: can_be_tested_with Affymetrix_DMET_chip 
   Annotations: relevant_for CYP3A5
   Annotations: relevant_for ZSCAN25
    Annotations: rdfs:seeAlso <http://bio2rdf.org/dbsnp:rs41303343> 
    Annotations: dbsnp_orientation_on_reference_genome "forward" 

Class: rs41303343_A
    SubClassOf: rs41303343
    Annotations: rdfs:label "rs41303343_A" 

Class: rs41303343_D
    SubClassOf: rs41303343
    Annotations: rdfs:label "rs41303343_D" 

Class: rs41303343_A
DisjointClasses:
rs41303343_A,rs41303343_D

Class: rs45482602
    SubClassOf: polymorphism
    Annotations: rsid "rs45482602"
    Annotations: rdfs:label "rs45482602"
	Annotations: rank "-1"
	Annotations: can_be_tested_with 23andMe_v3 
	Annotations: can_be_tested_with Affymetrix_DMET_chip 
   Annotations: relevant_for CYP2B6
    Annotations: rdfs:seeAlso <http://bio2rdf.org/dbsnp:rs45482602> 
    Annotations: dbsnp_orientation_on_reference_genome "forward" 

Class: rs45482602_A
    SubClassOf: rs45482602
    Annotations: rdfs:label "rs45482602_A" 

Class: rs45482602_C
    SubClassOf: rs45482602
    Annotations: vcf_format_reference "true" 
    Annotations: rdfs:label "rs45482602_C" 

Class: rs45482602_A
DisjointClasses:
rs45482602_A,rs45482602_C

Class: rs45486893
    SubClassOf: polymorphism
    Annotations: rsid "rs45486893"
    Annotations: rdfs:label "rs45486893"
	Annotations: rank "-1"
	Annotations: can_be_tested_with 23andMe_v3 
   Annotations: relevant_for CYP1A2
    Annotations: rdfs:seeAlso <http://bio2rdf.org/dbsnp:rs45486893> 
    Annotations: dbsnp_orientation_on_reference_genome "forward" 

Class: rs45486893_C
    SubClassOf: rs45486893
    Annotations: vcf_format_reference "true" 
    Annotations: rdfs:label "rs45486893_C" 

Class: rs45486893_T
    SubClassOf: rs45486893
    Annotations: rdfs:label "rs45486893_T" 

Class: rs45486893_C
DisjointClasses:
rs45486893_C,rs45486893_T

Class: rs55640102
    SubClassOf: polymorphism
    Annotations: rsid "rs55640102"
    Annotations: rdfs:label "rs55640102"
	Annotations: rank "-1"
	Annotations: can_be_tested_with 23andMe_v3 
   Annotations: relevant_for CYP2C19
    Annotations: rdfs:seeAlso <http://bio2rdf.org/dbsnp:rs55640102> 
    Annotations: dbsnp_orientation_on_reference_genome "forward" 

Class: rs55640102_A
    SubClassOf: rs55640102
    Annotations: vcf_format_reference "true" 
    Annotations: rdfs:label "rs55640102_A" 

Class: rs55640102_C
    SubClassOf: rs55640102
    Annotations: rdfs:label "rs55640102_C" 

Class: rs55640102_T
    SubClassOf: rs55640102
    Annotations: rdfs:label "rs55640102_T" 

Class: rs55640102_A
DisjointClasses:
rs55640102_A,rs55640102_C,rs55640102_T

Class: rs55737008
    SubClassOf: polymorphism
    Annotations: rsid "rs55737008"
    Annotations: rdfs:label "rs55737008"
	Annotations: rank "-1"
	Annotations: can_be_tested_with 23andMe_v3 
   Annotations: relevant_for SLCO1B1
    Annotations: rdfs:seeAlso <http://bio2rdf.org/dbsnp:rs55737008> 
    Annotations: dbsnp_orientation_on_reference_genome "forward" 

Class: rs55737008_A
    SubClassOf: rs55737008
    Annotations: vcf_format_reference "true" 
    Annotations: rdfs:label "rs55737008_A" 

Class: rs55737008_G
    SubClassOf: rs55737008
    Annotations: rdfs:label "rs55737008_G" 

Class: rs55737008_A
DisjointClasses:
rs55737008_A,rs55737008_G

Class: rs55752064
    SubClassOf: polymorphism
    Annotations: rsid "rs55752064"
    Annotations: rdfs:label "rs55752064"
	Annotations: rank "-1"
	Annotations: can_be_tested_with 23andMe_v3 
   Annotations: relevant_for CYP2C19
    Annotations: rdfs:seeAlso <http://bio2rdf.org/dbsnp:rs55752064> 
    Annotations: dbsnp_orientation_on_reference_genome "forward" 

Class: rs55752064_A
    SubClassOf: rs55752064
    Annotations: rdfs:label "rs55752064_A" 

Class: rs55752064_C
    SubClassOf: rs55752064
    Annotations: rdfs:label "rs55752064_C" 

Class: rs55752064_T
    SubClassOf: rs55752064
    Annotations: vcf_format_reference "true" 
    Annotations: rdfs:label "rs55752064_T" 

Class: rs55752064_A
DisjointClasses:
rs55752064_A,rs55752064_C,rs55752064_T

Class: rs55817950
    SubClassOf: polymorphism
    Annotations: rsid "rs55817950"
    Annotations: rdfs:label "rs55817950"
	Annotations: rank "-1"
	Annotations: can_be_tested_with 23andMe_v3 
   Annotations: relevant_for CYP3A5
   Annotations: relevant_for ZSCAN25
    Annotations: rdfs:seeAlso <http://bio2rdf.org/dbsnp:rs55817950> 
    Annotations: dbsnp_orientation_on_reference_genome "forward" 

Class: rs55817950_A
    SubClassOf: rs55817950
    Annotations: rdfs:label "rs55817950_A" 

Class: rs55817950_G
    SubClassOf: rs55817950
    Annotations: vcf_format_reference "true" 
    Annotations: rdfs:label "rs55817950_G" 

Class: rs55817950_A
DisjointClasses:
rs55817950_A,rs55817950_G

Class: rs55886062
    SubClassOf: polymorphism
    Annotations: rsid "rs55886062"
    Annotations: rdfs:label "rs55886062"
	Annotations: rank "-1"
	Annotations: can_be_tested_with 23andMe_v3 
   Annotations: relevant_for DPYD
    Annotations: rdfs:seeAlso <http://bio2rdf.org/dbsnp:rs55886062> 
    Annotations: dbsnp_orientation_on_reference_genome "forward" 

Class: rs55886062_A
    SubClassOf: rs55886062
    Annotations: vcf_format_reference "true" 
    Annotations: rdfs:label "rs55886062_A" 

Class: rs55886062_C
    SubClassOf: rs55886062
    Annotations: rdfs:label "rs55886062_C" 

Class: rs55886062_T
    SubClassOf: rs55886062
    Annotations: rdfs:label "rs55886062_T" 

Class: rs55886062_A
DisjointClasses:
rs55886062_A,rs55886062_C,rs55886062_T

Class: rs55889066
    SubClassOf: polymorphism
    Annotations: rsid "rs55889066"
    Annotations: rdfs:label "rs55889066"
	Annotations: rank "-1"
	Annotations: can_be_tested_with 23andMe_v3 
   Annotations: relevant_for CYP1A2
    Annotations: rdfs:seeAlso <http://bio2rdf.org/dbsnp:rs55889066> 
    Annotations: dbsnp_orientation_on_reference_genome "forward" 

Class: rs55889066_A
    SubClassOf: rs55889066
    Annotations: rdfs:label "rs55889066_A" 

Class: rs55889066_G
    SubClassOf: rs55889066
    Annotations: vcf_format_reference "true" 
    Annotations: rdfs:label "rs55889066_G" 

Class: rs55889066_A
DisjointClasses:
rs55889066_A,rs55889066_G

Class: rs55901008
    SubClassOf: polymorphism
    Annotations: rsid "rs55901008"
    Annotations: rdfs:label "rs55901008"
	Annotations: rank "-1"
	Annotations: can_be_tested_with 23andMe_v3 
   Annotations: relevant_for SLCO1B1
    Annotations: rdfs:seeAlso <http://bio2rdf.org/dbsnp:rs55901008> 
    Annotations: dbsnp_orientation_on_reference_genome "forward" 

Class: rs55901008_A
    SubClassOf: rs55901008
    Annotations: rdfs:label "rs55901008_A" 

Class: rs55901008_C
    SubClassOf: rs55901008
    Annotations: rdfs:label "rs55901008_C" 

Class: rs55901008_T
    SubClassOf: rs55901008
    Annotations: vcf_format_reference "true" 
    Annotations: rdfs:label "rs55901008_T" 

Class: rs55901008_A
DisjointClasses:
rs55901008_A,rs55901008_C,rs55901008_T

Class: rs56061388
    SubClassOf: polymorphism
    Annotations: rsid "rs56061388"
    Annotations: rdfs:label "rs56061388"
	Annotations: rank "-1"
	Annotations: can_be_tested_with 23andMe_v3 
   Annotations: relevant_for SLCO1B1
    Annotations: rdfs:seeAlso <http://bio2rdf.org/dbsnp:rs56061388> 
    Annotations: dbsnp_orientation_on_reference_genome "forward" 

Class: rs56061388_C
    SubClassOf: rs56061388
    Annotations: rdfs:label "rs56061388_C" 

Class: rs56061388_T
    SubClassOf: rs56061388
    Annotations: vcf_format_reference "true" 
    Annotations: rdfs:label "rs56061388_T" 

Class: rs56061388_C
DisjointClasses:
rs56061388_C,rs56061388_T

Class: rs56101265
    SubClassOf: polymorphism
    Annotations: rsid "rs56101265"
    Annotations: rdfs:label "rs56101265"
	Annotations: rank "-1"
	Annotations: can_be_tested_with 23andMe_v3 
   Annotations: relevant_for SLCO1B1
    Annotations: rdfs:seeAlso <http://bio2rdf.org/dbsnp:rs56101265> 
    Annotations: dbsnp_orientation_on_reference_genome "forward" 

Class: rs56101265_C
    SubClassOf: rs56101265
    Annotations: rdfs:label "rs56101265_C" 

Class: rs56101265_T
    SubClassOf: rs56101265
    Annotations: vcf_format_reference "true" 
    Annotations: rdfs:label "rs56101265_T" 

Class: rs56101265_C
DisjointClasses:
rs56101265_C,rs56101265_T

Class: rs56107638
    SubClassOf: polymorphism
    Annotations: rsid "rs56107638"
    Annotations: rdfs:label "rs56107638"
	Annotations: rank "-1"
	Annotations: can_be_tested_with 23andMe_v3 
   Annotations: relevant_for CYP1A2
    Annotations: rdfs:seeAlso <http://bio2rdf.org/dbsnp:rs56107638> 
    Annotations: dbsnp_orientation_on_reference_genome "forward" 

Class: rs56107638_A
    SubClassOf: rs56107638
    Annotations: rdfs:label "rs56107638_A" 

Class: rs56107638_C
    SubClassOf: rs56107638
    Annotations: rdfs:label "rs56107638_C" 

Class: rs56107638_G
    SubClassOf: rs56107638
    Annotations: vcf_format_reference "true" 
    Annotations: rdfs:label "rs56107638_G" 

Class: rs56107638_A
DisjointClasses:
rs56107638_A,rs56107638_C,rs56107638_G

Class: rs56160784
    SubClassOf: polymorphism
    Annotations: rsid "rs56160784"
    Annotations: rdfs:label "rs56160784"
	Annotations: rank "-1"
	Annotations: can_be_tested_with 23andMe_v3 
   Annotations: relevant_for CYP1A2
    Annotations: rdfs:seeAlso <http://bio2rdf.org/dbsnp:rs56160784> 
    Annotations: dbsnp_orientation_on_reference_genome "forward" 

Class: rs56160784_C
    SubClassOf: rs56160784
    Annotations: vcf_format_reference "true" 
    Annotations: rdfs:label "rs56160784_C" 

Class: rs56160784_G
    SubClassOf: rs56160784
    Annotations: rdfs:label "rs56160784_G" 

Class: rs56160784_C
DisjointClasses:
rs56160784_C,rs56160784_G

Class: rs56165452
    SubClassOf: polymorphism
    Annotations: rsid "rs56165452"
    Annotations: rdfs:label "rs56165452"
	Annotations: rank "-1"
   Annotations: relevant_for CYP2C9
    Annotations: rdfs:seeAlso <http://bio2rdf.org/dbsnp:rs56165452> 
    Annotations: dbsnp_orientation_on_reference_genome "forward" 

Class: rs56165452_A
    SubClassOf: rs56165452
    Annotations: rdfs:label "rs56165452_A" 

Class: rs56165452_C
    SubClassOf: rs56165452
    Annotations: rdfs:label "rs56165452_C" 

Class: rs56165452_T
    SubClassOf: rs56165452
    Annotations: vcf_format_reference "true" 
    Annotations: rdfs:label "rs56165452_T" 

Class: rs56165452_A
DisjointClasses:
rs56165452_A,rs56165452_C,rs56165452_T

Class: rs56199088
    SubClassOf: polymorphism
    Annotations: rsid "rs56199088"
    Annotations: rdfs:label "rs56199088"
	Annotations: rank "-1"
	Annotations: can_be_tested_with 23andMe_v3 
   Annotations: relevant_for SLCO1B1
    Annotations: rdfs:seeAlso <http://bio2rdf.org/dbsnp:rs56199088> 
    Annotations: dbsnp_orientation_on_reference_genome "forward" 

Class: rs56199088_A
    SubClassOf: rs56199088
    Annotations: vcf_format_reference "true" 
    Annotations: rdfs:label "rs56199088_A" 

Class: rs56199088_G
    SubClassOf: rs56199088
    Annotations: rdfs:label "rs56199088_G" 

Class: rs56199088_T
    SubClassOf: rs56199088
    Annotations: rdfs:label "rs56199088_T" 

Class: rs56199088_A
DisjointClasses:
rs56199088_A,rs56199088_G,rs56199088_T

Class: rs56244447
    SubClassOf: polymorphism
    Annotations: rsid "rs56244447"
    Annotations: rdfs:label "rs56244447"
	Annotations: rank "-1"
	Annotations: can_be_tested_with 23andMe_v3 
   Annotations: relevant_for CYP3A5
   Annotations: relevant_for ZSCAN25
    Annotations: rdfs:seeAlso <http://bio2rdf.org/dbsnp:rs56244447> 
    Annotations: dbsnp_orientation_on_reference_genome "forward" 

Class: rs56244447_A
    SubClassOf: rs56244447
    Annotations: vcf_format_reference "true" 
    Annotations: rdfs:label "rs56244447_A" 

Class: rs56244447_C
    SubClassOf: rs56244447
    Annotations: rdfs:label "rs56244447_C" 

Class: rs56244447_A
DisjointClasses:
rs56244447_A,rs56244447_C

Class: rs56276455
    SubClassOf: polymorphism
    Annotations: rsid "rs56276455"
    Annotations: rdfs:label "rs56276455"
	Annotations: rank "-1"
	Annotations: can_be_tested_with 23andMe_v3 
   Annotations: relevant_for CYP1A2
    Annotations: rdfs:seeAlso <http://bio2rdf.org/dbsnp:rs56276455> 
    Annotations: dbsnp_orientation_on_reference_genome "forward" 

Class: rs56276455_A
    SubClassOf: rs56276455
    Annotations: rdfs:label "rs56276455_A" 

Class: rs56276455_G
    SubClassOf: rs56276455
    Annotations: vcf_format_reference "true" 
    Annotations: rdfs:label "rs56276455_G" 

Class: rs56276455_A
DisjointClasses:
rs56276455_A,rs56276455_G

Class: rs56337013
    SubClassOf: polymorphism
    Annotations: rsid "rs56337013"
    Annotations: rdfs:label "rs56337013"
	Annotations: rank "-1"
	Annotations: can_be_tested_with University_of_Florida_and_Stanford_University_chip 
   Annotations: relevant_for CYP2C19
    Annotations: rdfs:seeAlso <http://bio2rdf.org/dbsnp:rs56337013> 
    Annotations: dbsnp_orientation_on_reference_genome "forward" 

Class: rs56337013_C
    SubClassOf: rs56337013
    Annotations: vcf_format_reference "true" 
    Annotations: rdfs:label "rs56337013_C" 

Class: rs56337013_T
    SubClassOf: rs56337013
    Annotations: rdfs:label "rs56337013_T" 

Class: rs56337013_C
DisjointClasses:
rs56337013_C,rs56337013_T

Class: rs56387224
    SubClassOf: polymorphism
    Annotations: rsid "rs56387224"
    Annotations: rdfs:label "rs56387224"
	Annotations: rank "-1"
	Annotations: can_be_tested_with 23andMe_v3 
   Annotations: relevant_for SLCO1B1
    Annotations: rdfs:seeAlso <http://bio2rdf.org/dbsnp:rs56387224> 
    Annotations: dbsnp_orientation_on_reference_genome "forward" 

Class: rs56387224_A
    SubClassOf: rs56387224
    Annotations: vcf_format_reference "true" 
    Annotations: rdfs:label "rs56387224_A" 

Class: rs56387224_G
    SubClassOf: rs56387224
    Annotations: rdfs:label "rs56387224_G" 

Class: rs56387224_T
    SubClassOf: rs56387224
    Annotations: rdfs:label "rs56387224_T" 

Class: rs56387224_A
DisjointClasses:
rs56387224_A,rs56387224_G,rs56387224_T

Class: rs56411402
    SubClassOf: polymorphism
    Annotations: rsid "rs56411402"
    Annotations: rdfs:label "rs56411402"
	Annotations: rank "-1"
	Annotations: can_be_tested_with 23andMe_v3 
   Annotations: relevant_for CYP3A5
   Annotations: relevant_for ZSCAN25
    Annotations: rdfs:seeAlso <http://bio2rdf.org/dbsnp:rs56411402> 
    Annotations: dbsnp_orientation_on_reference_genome "forward" 

Class: rs56411402_C
    SubClassOf: rs56411402
    Annotations: rdfs:label "rs56411402_C" 

Class: rs56411402_T
    SubClassOf: rs56411402
    Annotations: vcf_format_reference "true" 
    Annotations: rdfs:label "rs56411402_T" 

Class: rs56411402_C
DisjointClasses:
rs56411402_C,rs56411402_T

Class: rs57505750
    SubClassOf: polymorphism
    Annotations: rsid "rs57505750"
    Annotations: rdfs:label "rs57505750"
	Annotations: rank "-1"
	Annotations: can_be_tested_with 23andMe_v3 
   Annotations: relevant_for CYP2C9
    Annotations: rdfs:seeAlso <http://bio2rdf.org/dbsnp:rs57505750> 
    Annotations: dbsnp_orientation_on_reference_genome "forward" 

Class: rs57505750_C
    SubClassOf: rs57505750
    Annotations: rdfs:label "rs57505750_C" 

Class: rs57505750_T
    SubClassOf: rs57505750
    Annotations: vcf_format_reference "true" 
    Annotations: rdfs:label "rs57505750_T" 

Class: rs57505750_C
DisjointClasses:
rs57505750_C,rs57505750_T

Class: rs58973490
    SubClassOf: polymorphism
    Annotations: rsid "rs58973490"
    Annotations: rdfs:label "rs58973490"
	Annotations: rank "-1"
	Annotations: can_be_tested_with 23andMe_v3 
   Annotations: relevant_for CYP2C19
    Annotations: rdfs:seeAlso <http://bio2rdf.org/dbsnp:rs58973490> 
    Annotations: dbsnp_orientation_on_reference_genome "forward" 

Class: rs58973490_A
    SubClassOf: rs58973490
    Annotations: rdfs:label "rs58973490_A" 

Class: rs58973490_G
    SubClassOf: rs58973490
    Annotations: vcf_format_reference "true" 
    Annotations: rdfs:label "rs58973490_G" 

Class: rs58973490_A
DisjointClasses:
rs58973490_A,rs58973490_G

Class: rs59113707
    SubClassOf: polymorphism
    Annotations: rsid "rs59113707"
    Annotations: rdfs:label "rs59113707"
	Annotations: rank "-1"
   Annotations: relevant_for SLCO1B1
    Annotations: rdfs:seeAlso <http://bio2rdf.org/dbsnp:rs59113707> 
    Annotations: dbsnp_orientation_on_reference_genome "forward" 

Class: rs59113707_C
    SubClassOf: rs59113707
    Annotations: vcf_format_reference "true" 
    Annotations: rdfs:label "rs59113707_C" 

Class: rs59113707_G
    SubClassOf: rs59113707
    Annotations: rdfs:label "rs59113707_G" 

Class: rs59113707_C
DisjointClasses:
rs59113707_C,rs59113707_G

Class: rs59421388
    SubClassOf: polymorphism
    Annotations: rsid "rs59421388"
    Annotations: rdfs:label "rs59421388"
	Annotations: rank "-1"
	Annotations: can_be_tested_with 23andMe_v3 
   Annotations: relevant_for CYP2D6
    Annotations: rdfs:seeAlso <http://bio2rdf.org/dbsnp:rs59421388> 
    Annotations: dbsnp_orientation_on_reference_genome "forward" 

Class: rs59421388_C
    SubClassOf: rs59421388
    Annotations: vcf_format_reference "true" 
    Annotations: rdfs:label "rs59421388_C" 

Class: rs59421388_T
    SubClassOf: rs59421388
    Annotations: rdfs:label "rs59421388_T" 

Class: rs59421388_C
DisjointClasses:
rs59421388_C,rs59421388_T

Class: rs59502379
    SubClassOf: polymorphism
    Annotations: rsid "rs59502379"
    Annotations: rdfs:label "rs59502379"
	Annotations: rank "-1"
	Annotations: can_be_tested_with 23andMe_v3 
   Annotations: relevant_for SLCO1B1
    Annotations: rdfs:seeAlso <http://bio2rdf.org/dbsnp:rs59502379> 
    Annotations: dbsnp_orientation_on_reference_genome "forward" 

Class: rs59502379_C
    SubClassOf: rs59502379
    Annotations: rdfs:label "rs59502379_C" 

Class: rs59502379_G
    SubClassOf: rs59502379
    Annotations: vcf_format_reference "true" 
    Annotations: rdfs:label "rs59502379_G" 

Class: rs59502379_C
DisjointClasses:
rs59502379_C,rs59502379_G

Class: rs61736512
    SubClassOf: polymorphism
    Annotations: rsid "rs61736512"
    Annotations: rdfs:label "rs61736512"
	Annotations: rank "-1"
	Annotations: can_be_tested_with 23andMe_v3 
   Annotations: relevant_for CYP2D6
    Annotations: rdfs:seeAlso <http://bio2rdf.org/dbsnp:rs61736512> 
    Annotations: dbsnp_orientation_on_reference_genome "forward" 

Class: rs61736512_C
    SubClassOf: rs61736512
    Annotations: vcf_format_reference "true" 
    Annotations: rdfs:label "rs61736512_C" 

Class: rs61736512_T
    SubClassOf: rs61736512
    Annotations: rdfs:label "rs61736512_T" 

Class: rs61736512_C
DisjointClasses:
rs61736512_C,rs61736512_T

Class: rs67376798
    SubClassOf: polymorphism
    Annotations: rsid "rs67376798"
    Annotations: rdfs:label "rs67376798"
	Annotations: rank "14"
	Annotations: can_be_tested_with 23andMe_v3 
   Annotations: relevant_for DPYD
    Annotations: rdfs:seeAlso <http://bio2rdf.org/dbsnp:rs67376798> 
    Annotations: dbsnp_orientation_on_reference_genome "forward" 

Class: rs67376798_A
    SubClassOf: rs67376798
    Annotations: rdfs:label "rs67376798_A" 

Class: rs67376798_T
    SubClassOf: rs67376798
    Annotations: vcf_format_reference "true" 
    Annotations: rdfs:label "rs67376798_T" 

Class: rs67376798_A
DisjointClasses:
rs67376798_A,rs67376798_T

Class: rs67807361
    SubClassOf: polymorphism
    Annotations: rsid "rs67807361"
    Annotations: rdfs:label "rs67807361"
	Annotations: rank "-1"
   Annotations: relevant_for CYP2C9
    Annotations: rdfs:seeAlso <http://bio2rdf.org/dbsnp:rs67807361> 
    Annotations: dbsnp_orientation_on_reference_genome "forward" 

Class: rs67807361_A
    SubClassOf: rs67807361
    Annotations: rdfs:label "rs67807361_A" 

Class: rs67807361_C
    SubClassOf: rs67807361
    Annotations: vcf_format_reference "true" 
    Annotations: rdfs:label "rs67807361_C" 

Class: rs67807361_A
DisjointClasses:
rs67807361_A,rs67807361_C

Class: rs72547511
    SubClassOf: polymorphism
    Annotations: rsid "rs72547511"
    Annotations: rdfs:label "rs72547511"
	Annotations: rank "-1"
   Annotations: relevant_for CYP1A2
    Annotations: rdfs:seeAlso <http://bio2rdf.org/dbsnp:rs72547511> 
    Annotations: dbsnp_orientation_on_reference_genome "forward" 

Class: rs72547511_C
    SubClassOf: rs72547511
    Annotations: vcf_format_reference "true" 
    Annotations: rdfs:label "rs72547511_C" 

Class: rs72547511_G
    SubClassOf: rs72547511
    Annotations: rdfs:label "rs72547511_G" 

Class: rs72547511_C
DisjointClasses:
rs72547511_C,rs72547511_G

Class: rs72547512
    SubClassOf: polymorphism
    Annotations: rsid "rs72547512"
    Annotations: rdfs:label "rs72547512"
	Annotations: rank "-1"
   Annotations: relevant_for CYP1A2
    Annotations: rdfs:seeAlso <http://bio2rdf.org/dbsnp:rs72547512> 
    Annotations: dbsnp_orientation_on_reference_genome "forward" 

Class: rs72547512_A
    SubClassOf: rs72547512
    Annotations: rdfs:label "rs72547512_A" 

Class: rs72547512_C
    SubClassOf: rs72547512
    Annotations: rdfs:label "rs72547512_C" 

Class: rs72547512_G
    SubClassOf: rs72547512
    Annotations: vcf_format_reference "true" 
    Annotations: rdfs:label "rs72547512_G" 

Class: rs72547512_A
DisjointClasses:
rs72547512_A,rs72547512_C,rs72547512_G

Class: rs72547513
    SubClassOf: polymorphism
    Annotations: rsid "rs72547513"
    Annotations: rdfs:label "rs72547513"
	Annotations: rank "-1"
	Annotations: can_be_tested_with 23andMe_v3 
   Annotations: relevant_for CYP1A2
    Annotations: rdfs:seeAlso <http://bio2rdf.org/dbsnp:rs72547513> 
    Annotations: dbsnp_orientation_on_reference_genome "forward" 

Class: rs72547513_A
    SubClassOf: rs72547513
    Annotations: rdfs:label "rs72547513_A" 

Class: rs72547513_C
    SubClassOf: rs72547513
    Annotations: vcf_format_reference "true" 
    Annotations: rdfs:label "rs72547513_C" 

Class: rs72547513_T
    SubClassOf: rs72547513
    Annotations: rdfs:label "rs72547513_T" 

Class: rs72547513_A
DisjointClasses:
rs72547513_A,rs72547513_C,rs72547513_T

Class: rs72547515
    SubClassOf: polymorphism
    Annotations: rsid "rs72547515"
    Annotations: rdfs:label "rs72547515"
	Annotations: rank "-1"
	Annotations: can_be_tested_with 23andMe_v3 
   Annotations: relevant_for CYP1A2
    Annotations: rdfs:seeAlso <http://bio2rdf.org/dbsnp:rs72547515> 
    Annotations: dbsnp_orientation_on_reference_genome "reverse" 

Class: rs72547515_A
    SubClassOf: rs72547515
    Annotations: rdfs:label "rs72547515_A" 

Class: rs72547515_G
    SubClassOf: rs72547515
    Annotations: vcf_format_reference "true" 
    Annotations: rdfs:label "rs72547515_G" 

Class: rs72547515_A
DisjointClasses:
rs72547515_A,rs72547515_G

Class: rs72547516
    SubClassOf: polymorphism
    Annotations: rsid "rs72547516"
    Annotations: rdfs:label "rs72547516"
	Annotations: rank "-1"
	Annotations: can_be_tested_with 23andMe_v3 
   Annotations: relevant_for CYP1A2
    Annotations: rdfs:seeAlso <http://bio2rdf.org/dbsnp:rs72547516> 
    Annotations: dbsnp_orientation_on_reference_genome "forward" 

Class: rs72547516_A
    SubClassOf: rs72547516
    Annotations: vcf_format_reference "true" 
    Annotations: rdfs:label "rs72547516_A" 

Class: rs72547516_G
    SubClassOf: rs72547516
    Annotations: rdfs:label "rs72547516_G" 

Class: rs72547516_T
    SubClassOf: rs72547516
    Annotations: rdfs:label "rs72547516_T" 

Class: rs72547516_A
DisjointClasses:
rs72547516_A,rs72547516_G,rs72547516_T

Class: rs72547517
    SubClassOf: polymorphism
    Annotations: rsid "rs72547517"
    Annotations: rdfs:label "rs72547517"
	Annotations: rank "-1"
	Annotations: can_be_tested_with 23andMe_v3 
   Annotations: relevant_for CYP1A2
    Annotations: rdfs:seeAlso <http://bio2rdf.org/dbsnp:rs72547517> 
    Annotations: dbsnp_orientation_on_reference_genome "forward" 

Class: rs72547517_A
    SubClassOf: rs72547517
    Annotations: rdfs:label "rs72547517_A" 

Class: rs72547517_G
    SubClassOf: rs72547517
    Annotations: vcf_format_reference "true" 
    Annotations: rdfs:label "rs72547517_G" 

Class: rs72547517_A
DisjointClasses:
rs72547517_A,rs72547517_G

Class: rs72549303
    SubClassOf: polymorphism
    Annotations: rsid "rs72549303"
    Annotations: rdfs:label "rs72549303"
	Annotations: rank "-1"
   Annotations: relevant_for DPYD
    Annotations: rdfs:seeAlso <http://bio2rdf.org/dbsnp:rs72549303> 
    Annotations: dbsnp_orientation_on_reference_genome "reverse" 

Class: rs72549303_D
    SubClassOf: rs72549303
    Annotations: rdfs:label "rs72549303_D" 

Class: rs72549303_G
    SubClassOf: rs72549303
    Annotations: vcf_format_reference "true" 
    Annotations: rdfs:label "rs72549303_G" 

Class: rs72549303_D
DisjointClasses:
rs72549303_D,rs72549303_G

Class: rs72549306
    SubClassOf: polymorphism
    Annotations: rsid "rs72549306"
    Annotations: rdfs:label "rs72549306"
	Annotations: rank "-1"
   Annotations: relevant_for DPYD
    Annotations: rdfs:seeAlso <http://bio2rdf.org/dbsnp:rs72549306> 
    Annotations: dbsnp_orientation_on_reference_genome "forward" 

Class: rs72549306_A
    SubClassOf: rs72549306
    Annotations: rdfs:label "rs72549306_A" 

Class: rs72549306_C
    SubClassOf: rs72549306
    Annotations: vcf_format_reference "true" 
    Annotations: rdfs:label "rs72549306_C" 

Class: rs72549306_A
DisjointClasses:
rs72549306_A,rs72549306_C

Class: rs72549309
    SubClassOf: polymorphism
    Annotations: rsid "rs72549309"
    Annotations: rdfs:label "rs72549309"
	Annotations: rank "-1"
   Annotations: relevant_for DPYD
    Annotations: rdfs:seeAlso <http://bio2rdf.org/dbsnp:rs72549309> 
    Annotations: dbsnp_orientation_on_reference_genome "forward" 

Class: rs72549309_ATGA
    SubClassOf: rs72549309
    Annotations: vcf_format_reference "true" 
    Annotations: rdfs:label "rs72549309_ATGA" 

Class: rs72549309_D
    SubClassOf: rs72549309
    Annotations: rdfs:label "rs72549309_D" 

Class: rs72549309_ATGA
DisjointClasses:
rs72549309_ATGA,rs72549309_D

Class: rs72552267
    SubClassOf: polymorphism
    Annotations: rsid "rs72552267"
    Annotations: rdfs:label "rs72552267"
	Annotations: rank "-1"
	Annotations: can_be_tested_with 23andMe_v3 
	Annotations: can_be_tested_with University_of_Florida_and_Stanford_University_chip 
   Annotations: relevant_for CYP2C19
    Annotations: rdfs:seeAlso <http://bio2rdf.org/dbsnp:rs72552267> 
    Annotations: dbsnp_orientation_on_reference_genome "forward" 

Class: rs72552267_A
    SubClassOf: rs72552267
    Annotations: rdfs:label "rs72552267_A" 

Class: rs72552267_G
    SubClassOf: rs72552267
    Annotations: vcf_format_reference "true" 
    Annotations: rdfs:label "rs72552267_G" 

Class: rs72552267_A
DisjointClasses:
rs72552267_A,rs72552267_G

Class: rs72552742
    SubClassOf: polymorphism
    Annotations: rsid "rs72552742"
    Annotations: rdfs:label "rs72552742"
	Annotations: rank "-1"
	Annotations: can_be_tested_with 23andMe_v3 
   Annotations: relevant_for TPMT
    Annotations: rdfs:seeAlso <http://bio2rdf.org/dbsnp:rs72552742> 
    Annotations: dbsnp_orientation_on_reference_genome "forward" 

Class: rs72552742_A
    SubClassOf: rs72552742
    Annotations: rdfs:label "rs72552742_A" 

Class: rs72552742_T
    SubClassOf: rs72552742
    Annotations: vcf_format_reference "true" 
    Annotations: rdfs:label "rs72552742_T" 

Class: rs72552742_A
DisjointClasses:
rs72552742_A,rs72552742_T

Class: rs72552791
    SubClassOf: polymorphism
    Annotations: rsid "rs72552791"
    Annotations: rdfs:label "rs72552791"
	Annotations: rank "-1"
	Annotations: can_be_tested_with 23andMe_v3 
   Annotations: relevant_for CYP3A5
   Annotations: relevant_for ZSCAN25
    Annotations: rdfs:seeAlso <http://bio2rdf.org/dbsnp:rs72552791> 
    Annotations: dbsnp_orientation_on_reference_genome "reverse" 

Class: rs72552791_C
    SubClassOf: rs72552791
    Annotations: rdfs:label "rs72552791_C" 

Class: rs72552791_T
    SubClassOf: rs72552791
    Annotations: vcf_format_reference "true" 
    Annotations: rdfs:label "rs72552791_T" 

Class: rs72552791_C
DisjointClasses:
rs72552791_C,rs72552791_T

Class: rs72556347
    SubClassOf: polymorphism
    Annotations: rsid "rs72556347"
    Annotations: rdfs:label "rs72556347"
	Annotations: rank "-1"
   Annotations: relevant_for TPMT
    Annotations: rdfs:seeAlso <http://bio2rdf.org/dbsnp:rs72556347> 
    Annotations: dbsnp_orientation_on_reference_genome "reverse" 

Class: rs72556347_A
    SubClassOf: rs72556347
    Annotations: vcf_format_reference "true" 
    Annotations: rdfs:label "rs72556347_A" 

Class: rs72556347_G
    SubClassOf: rs72556347
    Annotations: rdfs:label "rs72556347_G" 

Class: rs72556347_A
DisjointClasses:
rs72556347_A,rs72556347_G

Class: rs72558184
    SubClassOf: polymorphism
    Annotations: rsid "rs72558184"
    Annotations: rdfs:label "rs72558184"
	Annotations: rank "-1"
   Annotations: relevant_for CYP2C9
    Annotations: rdfs:seeAlso <http://bio2rdf.org/dbsnp:rs72558184> 
    Annotations: dbsnp_orientation_on_reference_genome "forward" 

Class: rs72558184_A
    SubClassOf: rs72558184
    Annotations: rdfs:label "rs72558184_A" 

Class: rs72558184_G
    SubClassOf: rs72558184
    Annotations: vcf_format_reference "true" 
    Annotations: rdfs:label "rs72558184_G" 

Class: rs72558184_A
DisjointClasses:
rs72558184_A,rs72558184_G

Class: rs72558186
    SubClassOf: polymorphism
    Annotations: rsid "rs72558186"
    Annotations: rdfs:label "rs72558186"
	Annotations: rank "-1"
	Annotations: can_be_tested_with 23andMe_v3 
   Annotations: relevant_for CYP2C19
    Annotations: rdfs:seeAlso <http://bio2rdf.org/dbsnp:rs72558186> 
    Annotations: dbsnp_orientation_on_reference_genome "forward" 

Class: rs72558186_A
    SubClassOf: rs72558186
    Annotations: rdfs:label "rs72558186_A" 

Class: rs72558186_T
    SubClassOf: rs72558186
    Annotations: vcf_format_reference "true" 
    Annotations: rdfs:label "rs72558186_T" 

Class: rs72558186_A
DisjointClasses:
rs72558186_A,rs72558186_T

Class: rs72558187
    SubClassOf: polymorphism
    Annotations: rsid "rs72558187"
    Annotations: rdfs:label "rs72558187"
	Annotations: rank "-1"
   Annotations: relevant_for CYP2C9
    Annotations: rdfs:seeAlso <http://bio2rdf.org/dbsnp:rs72558187> 
    Annotations: dbsnp_orientation_on_reference_genome "forward" 

Class: rs72558187_C
    SubClassOf: rs72558187
    Annotations: rdfs:label "rs72558187_C" 

Class: rs72558187_T
    SubClassOf: rs72558187
    Annotations: vcf_format_reference "true" 
    Annotations: rdfs:label "rs72558187_T" 

Class: rs72558187_C
DisjointClasses:
rs72558187_C,rs72558187_T

Class: rs72558189
    SubClassOf: polymorphism
    Annotations: rsid "rs72558189"
    Annotations: rdfs:label "rs72558189"
	Annotations: rank "-1"
   Annotations: relevant_for CYP2C9
    Annotations: rdfs:seeAlso <http://bio2rdf.org/dbsnp:rs72558189> 
    Annotations: dbsnp_orientation_on_reference_genome "forward" 

Class: rs72558189_A
    SubClassOf: rs72558189
    Annotations: rdfs:label "rs72558189_A" 

Class: rs72558189_G
    SubClassOf: rs72558189
    Annotations: vcf_format_reference "true" 
    Annotations: rdfs:label "rs72558189_G" 

Class: rs72558189_A
DisjointClasses:
rs72558189_A,rs72558189_G

Class: rs72558190
    SubClassOf: polymorphism
    Annotations: rsid "rs72558190"
    Annotations: rdfs:label "rs72558190"
	Annotations: rank "-1"
	Annotations: can_be_tested_with 23andMe_v3 
   Annotations: relevant_for CYP2C9
    Annotations: rdfs:seeAlso <http://bio2rdf.org/dbsnp:rs72558190> 
    Annotations: dbsnp_orientation_on_reference_genome "forward" 

Class: rs72558190_A
    SubClassOf: rs72558190
    Annotations: rdfs:label "rs72558190_A" 

Class: rs72558190_C
    SubClassOf: rs72558190
    Annotations: vcf_format_reference "true" 
    Annotations: rdfs:label "rs72558190_C" 

Class: rs72558190_A
DisjointClasses:
rs72558190_A,rs72558190_C

Class: rs72558192
    SubClassOf: polymorphism
    Annotations: rsid "rs72558192"
    Annotations: rdfs:label "rs72558192"
	Annotations: rank "-1"
	Annotations: can_be_tested_with 23andMe_v3 
   Annotations: relevant_for CYP2C9
    Annotations: rdfs:seeAlso <http://bio2rdf.org/dbsnp:rs72558192> 
    Annotations: dbsnp_orientation_on_reference_genome "forward" 

Class: rs72558192_A
    SubClassOf: rs72558192
    Annotations: vcf_format_reference "true" 
    Annotations: rdfs:label "rs72558192_A" 

Class: rs72558192_G
    SubClassOf: rs72558192
    Annotations: rdfs:label "rs72558192_G" 

Class: rs72558192_A
DisjointClasses:
rs72558192_A,rs72558192_G

Class: rs72558193
    SubClassOf: polymorphism
    Annotations: rsid "rs72558193"
    Annotations: rdfs:label "rs72558193"
	Annotations: rank "-1"
	Annotations: can_be_tested_with 23andMe_v3 
   Annotations: relevant_for CYP2C9
    Annotations: rdfs:seeAlso <http://bio2rdf.org/dbsnp:rs72558193> 
    Annotations: dbsnp_orientation_on_reference_genome "forward" 

Class: rs72558193_A
    SubClassOf: rs72558193
    Annotations: vcf_format_reference "true" 
    Annotations: rdfs:label "rs72558193_A" 

Class: rs72558193_C
    SubClassOf: rs72558193
    Annotations: rdfs:label "rs72558193_C" 

Class: rs72558193_A
DisjointClasses:
rs72558193_A,rs72558193_C

Class: rs72559745
    SubClassOf: polymorphism
    Annotations: rsid "rs72559745"
    Annotations: rdfs:label "rs72559745"
	Annotations: rank "-1"
   Annotations: relevant_for SLCO1B1
    Annotations: rdfs:seeAlso <http://bio2rdf.org/dbsnp:rs72559745> 
    Annotations: dbsnp_orientation_on_reference_genome "forward" 

Class: rs72559745_A
    SubClassOf: rs72559745
    Annotations: vcf_format_reference "true" 
    Annotations: rdfs:label "rs72559745_A" 

Class: rs72559745_G
    SubClassOf: rs72559745
    Annotations: rdfs:label "rs72559745_G" 

Class: rs72559745_A
DisjointClasses:
rs72559745_A,rs72559745_G

Class: rs72559746
    SubClassOf: polymorphism
    Annotations: rsid "rs72559746"
    Annotations: rdfs:label "rs72559746"
	Annotations: rank "-1"
   Annotations: relevant_for SLCO1B1
    Annotations: rdfs:seeAlso <http://bio2rdf.org/dbsnp:rs72559746> 
    Annotations: dbsnp_orientation_on_reference_genome "forward" 

Class: rs72559746_G
    SubClassOf: rs72559746
    Annotations: rdfs:label "rs72559746_G" 

Class: rs72559746_T
    SubClassOf: rs72559746
    Annotations: vcf_format_reference "true" 
    Annotations: rdfs:label "rs72559746_T" 

Class: rs72559746_G
DisjointClasses:
rs72559746_G,rs72559746_T

Class: rs72559748
    SubClassOf: polymorphism
    Annotations: rsid "rs72559748"
    Annotations: rdfs:label "rs72559748"
	Annotations: rank "-1"
	Annotations: can_be_tested_with 23andMe_v3 
   Annotations: relevant_for SLCO1B1
    Annotations: rdfs:seeAlso <http://bio2rdf.org/dbsnp:rs72559748> 
    Annotations: dbsnp_orientation_on_reference_genome "forward" 

Class: rs72559748_A
    SubClassOf: rs72559748
    Annotations: vcf_format_reference "true" 
    Annotations: rdfs:label "rs72559748_A" 

Class: rs72559748_G
    SubClassOf: rs72559748
    Annotations: rdfs:label "rs72559748_G" 

Class: rs72559748_A
DisjointClasses:
rs72559748_A,rs72559748_G

Class: rs74423290
    SubClassOf: polymorphism
    Annotations: rsid "rs74423290"
    Annotations: rdfs:label "rs74423290"
	Annotations: rank "-1"
   Annotations: relevant_for TPMT
    Annotations: rdfs:seeAlso <http://bio2rdf.org/dbsnp:rs74423290> 
    Annotations: dbsnp_orientation_on_reference_genome "reverse" 

Class: rs74423290_C
    SubClassOf: rs74423290
    Annotations: rdfs:label "rs74423290_C" 

Class: rs74423290_G
    SubClassOf: rs74423290
    Annotations: vcf_format_reference "true" 
    Annotations: rdfs:label "rs74423290_G" 

Class: rs74423290_C
DisjointClasses:
rs74423290_C,rs74423290_G

Class: rs74503330
    SubClassOf: polymorphism
    Annotations: rsid "rs74503330"
    Annotations: rdfs:label "rs74503330"
	Annotations: rank "15"
   Annotations: relevant_for CFTR
    Annotations: rdfs:seeAlso <http://bio2rdf.org/dbsnp:rs74503330> 
    Annotations: dbsnp_orientation_on_reference_genome "forward" 

Class: rs74503330_A
    SubClassOf: rs74503330
    Annotations: rdfs:label "rs74503330_A" 

Class: rs74503330_G
    SubClassOf: rs74503330
    Annotations: vcf_format_reference "true" 
    Annotations: rdfs:label "rs74503330_G" 

Class: rs74503330_A
DisjointClasses:
rs74503330_A,rs74503330_G

Class: rs75527207
    SubClassOf: polymorphism
    Annotations: rsid "rs75527207"
    Annotations: rdfs:label "rs75527207"
	Annotations: rank "16"
   Annotations: relevant_for CFTR
    Annotations: rdfs:seeAlso <http://bio2rdf.org/dbsnp:rs75527207> 
    Annotations: dbsnp_orientation_on_reference_genome "forward" 

Class: rs75527207_A
    SubClassOf: rs75527207
    Annotations: rdfs:label "rs75527207_A" 

Class: rs75527207_G
    SubClassOf: rs75527207
    Annotations: vcf_format_reference "true" 
    Annotations: rdfs:label "rs75527207_G" 

Class: rs75527207_A
DisjointClasses:
rs75527207_A,rs75527207_G

Class: rs76723693
    SubClassOf: polymorphism
    Annotations: rsid "rs76723693"
    Annotations: rdfs:label "rs76723693"
	Annotations: rank "-1"
   Annotations: relevant_for G6PD
    Annotations: rdfs:seeAlso <http://bio2rdf.org/dbsnp:rs76723693> 
    Annotations: dbsnp_orientation_on_reference_genome "forward" 

Class: rs76723693_A
    SubClassOf: rs76723693
    Annotations: vcf_format_reference "true" 
    Annotations: rdfs:label "rs76723693_A" 

Class: rs76723693_G
    SubClassOf: rs76723693
    Annotations: rdfs:label "rs76723693_G" 

Class: rs76723693_A
DisjointClasses:
rs76723693_A,rs76723693_G

Class: rs78060119
    SubClassOf: polymorphism
    Annotations: rsid "rs78060119"
    Annotations: rdfs:label "rs78060119"
	Annotations: rank "-1"
   Annotations: relevant_for DPYD
    Annotations: rdfs:seeAlso <http://bio2rdf.org/dbsnp:rs78060119> 
    Annotations: dbsnp_orientation_on_reference_genome "forward" 

Class: rs78060119_A
    SubClassOf: rs78060119
    Annotations: rdfs:label "rs78060119_A" 

Class: rs78060119_C
    SubClassOf: rs78060119
    Annotations: vcf_format_reference "true" 
    Annotations: rdfs:label "rs78060119_C" 

Class: rs78060119_A
DisjointClasses:
rs78060119_A,rs78060119_C

Class: rs78482768
    SubClassOf: polymorphism
    Annotations: rsid "rs78482768"
    Annotations: rdfs:label "rs78482768"
	Annotations: rank "-1"
   Annotations: relevant_for CYP2D6
    Annotations: rdfs:seeAlso <http://bio2rdf.org/dbsnp:rs78482768> 
    Annotations: dbsnp_orientation_on_reference_genome "forward" 

Class: rs78482768_C
    SubClassOf: rs78482768
    Annotations: rdfs:label "rs78482768_C" 

Class: rs78482768_G
    SubClassOf: rs78482768
    Annotations: vcf_format_reference "true" 
    Annotations: rdfs:label "rs78482768_G" 

Class: rs78482768_C
DisjointClasses:
rs78482768_C,rs78482768_G

Class: rs79135870
    SubClassOf: polymorphism
    Annotations: rsid "rs79135870"
    Annotations: rdfs:label "rs79135870"
	Annotations: rank "-1"
   Annotations: relevant_for SLCO1B1
    Annotations: rdfs:seeAlso <http://bio2rdf.org/dbsnp:rs79135870> 
    Annotations: dbsnp_orientation_on_reference_genome "forward" 

Class: rs79135870_A
    SubClassOf: rs79135870
    Annotations: vcf_format_reference "true" 
    Annotations: rdfs:label "rs79135870_A" 

Class: rs79135870_G
    SubClassOf: rs79135870
    Annotations: rdfs:label "rs79135870_G" 

Class: rs79135870_A
DisjointClasses:
rs79135870_A,rs79135870_G

Class: rs79901429
    SubClassOf: polymorphism
    Annotations: rsid "rs79901429"
    Annotations: rdfs:label "rs79901429"
	Annotations: rank "-1"
   Annotations: relevant_for TPMT
    Annotations: rdfs:seeAlso <http://bio2rdf.org/dbsnp:rs79901429> 
    Annotations: dbsnp_orientation_on_reference_genome "reverse" 

Class: rs79901429_A
    SubClassOf: rs79901429
    Annotations: vcf_format_reference "true" 
    Annotations: rdfs:label "rs79901429_A" 

Class: rs79901429_G
    SubClassOf: rs79901429
    Annotations: rdfs:label "rs79901429_G" 

Class: rs79901429_A
DisjointClasses:
rs79901429_A,rs79901429_G

Class: rs80081766
    SubClassOf: polymorphism
    Annotations: rsid "rs80081766"
    Annotations: rdfs:label "rs80081766"
	Annotations: rank "-1"
   Annotations: relevant_for DPYD
    Annotations: rdfs:seeAlso <http://bio2rdf.org/dbsnp:rs80081766> 
    Annotations: dbsnp_orientation_on_reference_genome "forward" 

Class: rs80081766_C
    SubClassOf: rs80081766
    Annotations: vcf_format_reference "true" 
    Annotations: rdfs:label "rs80081766_C" 

Class: rs80081766_T
    SubClassOf: rs80081766
    Annotations: rdfs:label "rs80081766_T" 

Class: rs80081766_C
DisjointClasses:
rs80081766_C,rs80081766_T

Class: rs80282562
    SubClassOf: polymorphism
    Annotations: rsid "rs80282562"
    Annotations: rdfs:label "rs80282562"
	Annotations: rank "17"
   Annotations: relevant_for CFTR
    Annotations: rdfs:seeAlso <http://bio2rdf.org/dbsnp:rs80282562> 
    Annotations: dbsnp_orientation_on_reference_genome "forward" 

Class: rs80282562_A
    SubClassOf: rs80282562
    Annotations: rdfs:label "rs80282562_A" 

Class: rs80282562_G
    SubClassOf: rs80282562
    Annotations: vcf_format_reference "true" 
    Annotations: rdfs:label "rs80282562_G" 

Class: rs80282562_A
DisjointClasses:
rs80282562_A,rs80282562_G

Class: rs111901354
    SubClassOf: polymorphism
    Annotations: rsid "rs111901354"
    Annotations: rdfs:label "rs111901354"
	Annotations: rank "-1"
   Annotations: relevant_for TPMT
    Annotations: rdfs:seeAlso <http://bio2rdf.org/dbsnp:rs111901354> 
    Annotations: dbsnp_orientation_on_reference_genome "reverse" 

Class: rs111901354_A
    SubClassOf: rs111901354
    Annotations: rdfs:label "rs111901354_A" 

Class: rs111901354_G
    SubClassOf: rs111901354
    Annotations: vcf_format_reference "true" 
    Annotations: rdfs:label "rs111901354_G" 

Class: rs111901354_A
DisjointClasses:
rs111901354_A,rs111901354_G

Class: rs112339338
    SubClassOf: polymorphism
    Annotations: rsid "rs112339338"
    Annotations: rdfs:label "rs112339338"
	Annotations: rank "-1"
   Annotations: relevant_for TPMT
    Annotations: rdfs:seeAlso <http://bio2rdf.org/dbsnp:rs112339338> 
    Annotations: dbsnp_orientation_on_reference_genome "reverse" 

Class: rs112339338_A
    SubClassOf: rs112339338
    Annotations: rdfs:label "rs112339338_A" 

Class: rs112339338_G
    SubClassOf: rs112339338
    Annotations: vcf_format_reference "true" 
    Annotations: rdfs:label "rs112339338_G" 

Class: rs112339338_A
DisjointClasses:
rs112339338_A,rs112339338_G

Class: rs113993960
    SubClassOf: polymorphism
    Annotations: rsid "rs113993960"
    Annotations: rdfs:label "rs113993960"
	Annotations: rank "1"
   Annotations: relevant_for CFTR
    Annotations: rdfs:seeAlso <http://bio2rdf.org/dbsnp:rs113993960> 
    Annotations: dbsnp_orientation_on_reference_genome "forward" 

Class: rs113993960_CTT
    SubClassOf: rs113993960
    Annotations: vcf_format_reference "true" 
    Annotations: rdfs:label "rs113993960_CTT" 

Class: rs113993960_D
    SubClassOf: rs113993960
    Annotations: rdfs:label "rs113993960_D" 

Class: rs113993960_CTT
DisjointClasses:
rs113993960_CTT,rs113993960_D

Class: rs115106679
    SubClassOf: polymorphism
    Annotations: rsid "rs115106679"
    Annotations: rdfs:label "rs115106679"
	Annotations: rank "-1"
   Annotations: relevant_for TPMT
    Annotations: rdfs:seeAlso <http://bio2rdf.org/dbsnp:rs115106679> 
    Annotations: dbsnp_orientation_on_reference_genome "forward" 

Class: rs115106679_C
    SubClassOf: rs115106679
    Annotations: vcf_format_reference "true" 
    Annotations: rdfs:label "rs115106679_C" 

Class: rs115106679_T
    SubClassOf: rs115106679
    Annotations: rdfs:label "rs115106679_T" 

Class: rs115106679_C
DisjointClasses:
rs115106679_C,rs115106679_T

Class: rs118203756
    SubClassOf: polymorphism
    Annotations: rsid "rs118203756"
    Annotations: rdfs:label "rs118203756"
	Annotations: rank "-1"
   Annotations: relevant_for CYP2C19
    Annotations: rdfs:seeAlso <http://bio2rdf.org/dbsnp:rs118203756> 
    Annotations: dbsnp_orientation_on_reference_genome "forward" 

Class: rs118203756_C
    SubClassOf: rs118203756
    Annotations: rdfs:label "rs118203756_C" 

Class: rs118203756_G
    SubClassOf: rs118203756
    Annotations: vcf_format_reference "true" 
    Annotations: rdfs:label "rs118203756_G" 

Class: rs118203756_C
DisjointClasses:
rs118203756_C,rs118203756_G

Class: rs118203757
    SubClassOf: polymorphism
    Annotations: rsid "rs118203757"
    Annotations: rdfs:label "rs118203757"
	Annotations: rank "-1"
   Annotations: relevant_for CYP2C19
    Annotations: rdfs:seeAlso <http://bio2rdf.org/dbsnp:rs118203757> 
    Annotations: dbsnp_orientation_on_reference_genome "forward" 

Class: rs118203757_A
    SubClassOf: rs118203757
    Annotations: rdfs:label "rs118203757_A" 

Class: rs118203757_G
    SubClassOf: rs118203757
    Annotations: vcf_format_reference "true" 
    Annotations: rdfs:label "rs118203757_G" 

Class: rs118203757_A
DisjointClasses:
rs118203757_A,rs118203757_G

Class: rs118203759
    SubClassOf: polymorphism
    Annotations: rsid "rs118203759"
    Annotations: rdfs:label "rs118203759"
	Annotations: rank "-1"
   Annotations: relevant_for CYP2C19
    Annotations: rdfs:seeAlso <http://bio2rdf.org/dbsnp:rs118203759> 
    Annotations: dbsnp_orientation_on_reference_genome "forward" 

Class: rs118203759_C
    SubClassOf: rs118203759
    Annotations: vcf_format_reference "true" 
    Annotations: rdfs:label "rs118203759_C" 

Class: rs118203759_G
    SubClassOf: rs118203759
    Annotations: rdfs:label "rs118203759_G" 

Class: rs118203759_C
DisjointClasses:
rs118203759_C,rs118203759_G

Class: rs121908755
    SubClassOf: polymorphism
    Annotations: rsid "rs121908755"
    Annotations: rdfs:label "rs121908755"
	Annotations: rank "2"
   Annotations: relevant_for CFTR
    Annotations: rdfs:seeAlso <http://bio2rdf.org/dbsnp:rs121908755> 
    Annotations: dbsnp_orientation_on_reference_genome "forward" 

Class: rs121908755_A
    SubClassOf: rs121908755
    Annotations: rdfs:label "rs121908755_A" 

Class: rs121908755_G
    SubClassOf: rs121908755
    Annotations: vcf_format_reference "true" 
    Annotations: rdfs:label "rs121908755_G" 

Class: rs121908755_T
    SubClassOf: rs121908755
    Annotations: rdfs:label "rs121908755_T" 

Class: rs121908755_A
DisjointClasses:
rs121908755_A,rs121908755_G,rs121908755_T

Class: rs121908757
    SubClassOf: polymorphism
    Annotations: rsid "rs121908757"
    Annotations: rdfs:label "rs121908757"
	Annotations: rank "3"
   Annotations: relevant_for CFTR
    Annotations: rdfs:seeAlso <http://bio2rdf.org/dbsnp:rs121908757> 
    Annotations: dbsnp_orientation_on_reference_genome "forward" 

Class: rs121908757_A
    SubClassOf: rs121908757
    Annotations: vcf_format_reference "true" 
    Annotations: rdfs:label "rs121908757_A" 

Class: rs121908757_C
    SubClassOf: rs121908757
    Annotations: rdfs:label "rs121908757_C" 

Class: rs121908757_A
DisjointClasses:
rs121908757_A,rs121908757_C

Class: rs121909005
    SubClassOf: polymorphism
    Annotations: rsid "rs121909005"
    Annotations: rdfs:label "rs121909005"
	Annotations: rank "4"
   Annotations: relevant_for CFTR
    Annotations: rdfs:seeAlso <http://bio2rdf.org/dbsnp:rs121909005> 
    Annotations: dbsnp_orientation_on_reference_genome "forward" 

Class: rs121909005_G
    SubClassOf: rs121909005
    Annotations: rdfs:label "rs121909005_G" 

Class: rs121909005_T
    SubClassOf: rs121909005
    Annotations: vcf_format_reference "true" 
    Annotations: rdfs:label "rs121909005_T" 

Class: rs121909005_G
DisjointClasses:
rs121909005_G,rs121909005_T

Class: rs121909013
    SubClassOf: polymorphism
    Annotations: rsid "rs121909013"
    Annotations: rdfs:label "rs121909013"
	Annotations: rank "5"
   Annotations: relevant_for CFTR
    Annotations: rdfs:seeAlso <http://bio2rdf.org/dbsnp:rs121909013> 
    Annotations: dbsnp_orientation_on_reference_genome "forward" 

Class: rs121909013_A
    SubClassOf: rs121909013
    Annotations: rdfs:label "rs121909013_A" 

Class: rs121909013_G
    SubClassOf: rs121909013
    Annotations: vcf_format_reference "true" 
    Annotations: rdfs:label "rs121909013_G" 

Class: rs121909013_A
DisjointClasses:
rs121909013_A,rs121909013_G

Class: rs121909041
    SubClassOf: polymorphism
    Annotations: rsid "rs121909041"
    Annotations: rdfs:label "rs121909041"
	Annotations: rank "6"
   Annotations: relevant_for CFTR
    Annotations: rdfs:seeAlso <http://bio2rdf.org/dbsnp:rs121909041> 
    Annotations: dbsnp_orientation_on_reference_genome "forward" 

Class: rs121909041_C
    SubClassOf: rs121909041
    Annotations: rdfs:label "rs121909041_C" 

Class: rs121909041_T
    SubClassOf: rs121909041
    Annotations: vcf_format_reference "true" 
    Annotations: rdfs:label "rs121909041_T" 

Class: rs121909041_C
DisjointClasses:
rs121909041_C,rs121909041_T

Class: rs137852328
    SubClassOf: polymorphism
    Annotations: rsid "rs137852328"
    Annotations: rdfs:label "rs137852328"
	Annotations: rank "-1"
   Annotations: relevant_for G6PD
    Annotations: rdfs:seeAlso <http://bio2rdf.org/dbsnp:rs137852328> 
    Annotations: dbsnp_orientation_on_reference_genome "reverse" 

Class: rs137852328_A
    SubClassOf: rs137852328
    Annotations: rdfs:label "rs137852328_A" 

Class: rs137852328_C
    SubClassOf: rs137852328
    Annotations: vcf_format_reference "true" 
    Annotations: rdfs:label "rs137852328_C" 

Class: rs137852328_T
    SubClassOf: rs137852328
    Annotations: rdfs:label "rs137852328_T" 

Class: rs137852328_A
DisjointClasses:
rs137852328_A,rs137852328_C,rs137852328_T

Class: rs138142612
    SubClassOf: polymorphism
    Annotations: rsid "rs138142612"
    Annotations: rdfs:label "rs138142612"
	Annotations: rank "-1"
   Annotations: relevant_for CYP2C19
    Annotations: rdfs:seeAlso <http://bio2rdf.org/dbsnp:rs138142612> 
    Annotations: dbsnp_orientation_on_reference_genome "forward" 

Class: rs138142612_A
    SubClassOf: rs138142612
    Annotations: rdfs:label "rs138142612_A" 

Class: rs138142612_G
    SubClassOf: rs138142612
    Annotations: vcf_format_reference "true" 
    Annotations: rdfs:label "rs138142612_G" 

Class: rs138142612_A
DisjointClasses:
rs138142612_A,rs138142612_G

Class: rs138652540
    SubClassOf: polymorphism
    Annotations: rsid "rs138652540"
    Annotations: rdfs:label "rs138652540"
	Annotations: rank "-1"
   Annotations: relevant_for CYP1A2
    Annotations: rdfs:seeAlso <http://bio2rdf.org/dbsnp:rs138652540> 
    Annotations: dbsnp_orientation_on_reference_genome "forward" 

Class: rs138652540_C
    SubClassOf: rs138652540
    Annotations: vcf_format_reference "true" 
    Annotations: rdfs:label "rs138652540_C" 

Class: rs138652540_T
    SubClassOf: rs138652540
    Annotations: rdfs:label "rs138652540_T" 

Class: rs138652540_C
DisjointClasses:
rs138652540_C,rs138652540_T

Class: rs139257324
    SubClassOf: polymorphism
    Annotations: rsid "rs139257324"
    Annotations: rdfs:label "rs139257324"
	Annotations: rank "-1"
   Annotations: relevant_for SLCO1B1
    Annotations: rdfs:seeAlso <http://bio2rdf.org/dbsnp:rs139257324> 
    Annotations: dbsnp_orientation_on_reference_genome "forward" 

Class: rs139257324_C
    SubClassOf: rs139257324
    Annotations: vcf_format_reference "true" 
    Annotations: rdfs:label "rs139257324_C" 

Class: rs139257324_T
    SubClassOf: rs139257324
    Annotations: rdfs:label "rs139257324_T" 

Class: rs139257324_C
DisjointClasses:
rs139257324_C,rs139257324_T

Class: rs140278421
    SubClassOf: polymorphism
    Annotations: rsid "rs140278421"
    Annotations: rdfs:label "rs140278421"
	Annotations: rank "-1"
   Annotations: relevant_for CYP2C19
    Annotations: rdfs:seeAlso <http://bio2rdf.org/dbsnp:rs140278421> 
    Annotations: dbsnp_orientation_on_reference_genome "forward" 

Class: rs140278421_C
    SubClassOf: rs140278421
    Annotations: rdfs:label "rs140278421_C" 

Class: rs140278421_G
    SubClassOf: rs140278421
    Annotations: vcf_format_reference "true" 
    Annotations: rdfs:label "rs140278421_G" 

Class: rs140278421_C
DisjointClasses:
rs140278421_C,rs140278421_G

Class: rs140790673
    SubClassOf: polymorphism
    Annotations: rsid "rs140790673"
    Annotations: rdfs:label "rs140790673"
	Annotations: rank "-1"
   Annotations: relevant_for SLCO1B1
    Annotations: rdfs:seeAlso <http://bio2rdf.org/dbsnp:rs140790673> 
    Annotations: dbsnp_orientation_on_reference_genome "forward" 

Class: rs140790673_C
    SubClassOf: rs140790673
    Annotations: vcf_format_reference "true" 
    Annotations: rdfs:label "rs140790673_C" 

Class: rs140790673_T
    SubClassOf: rs140790673
    Annotations: rdfs:label "rs140790673_T" 

Class: rs140790673_C
DisjointClasses:
rs140790673_C,rs140790673_T

Class: rs142965323
    SubClassOf: polymorphism
    Annotations: rsid "rs142965323"
    Annotations: rdfs:label "rs142965323"
	Annotations: rank "-1"
   Annotations: relevant_for SLCO1B1
    Annotations: rdfs:seeAlso <http://bio2rdf.org/dbsnp:rs142965323> 
    Annotations: dbsnp_orientation_on_reference_genome "forward" 

Class: rs142965323_A
    SubClassOf: rs142965323
    Annotations: rdfs:label "rs142965323_A" 

Class: rs142965323_G
    SubClassOf: rs142965323
    Annotations: vcf_format_reference "true" 
    Annotations: rdfs:label "rs142965323_G" 

Class: rs142965323_A
DisjointClasses:
rs142965323_A,rs142965323_G

Class: rs143193369
    SubClassOf: polymorphism
    Annotations: rsid "rs143193369"
    Annotations: rdfs:label "rs143193369"
	Annotations: rank "-1"
   Annotations: relevant_for CYP1A2
    Annotations: rdfs:seeAlso <http://bio2rdf.org/dbsnp:rs143193369> 
    Annotations: dbsnp_orientation_on_reference_genome "forward" 

Class: rs143193369_A
    SubClassOf: rs143193369
    Annotations: rdfs:label "rs143193369_A" 

Class: rs143193369_C
    SubClassOf: rs143193369
    Annotations: vcf_format_reference "true" 
    Annotations: rdfs:label "rs143193369_C" 

Class: rs143193369_A
DisjointClasses:
rs143193369_A,rs143193369_C

Class: rs144036596
    SubClassOf: polymorphism
    Annotations: rsid "rs144036596"
    Annotations: rdfs:label "rs144036596"
	Annotations: rank "-1"
   Annotations: relevant_for CYP2C19
    Annotations: rdfs:seeAlso <http://bio2rdf.org/dbsnp:rs144036596> 
    Annotations: dbsnp_orientation_on_reference_genome "forward" 

Class: rs144036596_A
    SubClassOf: rs144036596
    Annotations: rdfs:label "rs144036596_A" 

Class: rs144036596_G
    SubClassOf: rs144036596
    Annotations: vcf_format_reference "true" 
    Annotations: rdfs:label "rs144036596_G" 

Class: rs144036596_A
DisjointClasses:
rs144036596_A,rs144036596_G

Class: rs144041067
    SubClassOf: polymorphism
    Annotations: rsid "rs144041067"
    Annotations: rdfs:label "rs144041067"
	Annotations: rank "-1"
   Annotations: relevant_for TPMT
    Annotations: rdfs:seeAlso <http://bio2rdf.org/dbsnp:rs144041067> 
    Annotations: dbsnp_orientation_on_reference_genome "forward" 

Class: rs144041067_C
    SubClassOf: rs144041067
    Annotations: vcf_format_reference "true" 
    Annotations: rdfs:label "rs144041067_C" 

Class: rs144041067_T
    SubClassOf: rs144041067
    Annotations: rdfs:label "rs144041067_T" 

Class: rs144041067_C
DisjointClasses:
rs144041067_C,rs144041067_T

Class: rs144148965
    SubClassOf: polymorphism
    Annotations: rsid "rs144148965"
    Annotations: rdfs:label "rs144148965"
	Annotations: rank "-1"
   Annotations: relevant_for CYP1A2
    Annotations: rdfs:seeAlso <http://bio2rdf.org/dbsnp:rs144148965> 
    Annotations: dbsnp_orientation_on_reference_genome "forward" 

Class: rs144148965_A
    SubClassOf: rs144148965
    Annotations: rdfs:label "rs144148965_A" 

Class: rs144148965_G
    SubClassOf: rs144148965
    Annotations: vcf_format_reference "true" 
    Annotations: rdfs:label "rs144148965_G" 

Class: rs144148965_A
DisjointClasses:
rs144148965_A,rs144148965_G

Class: rs150900439
    SubClassOf: polymorphism
    Annotations: rsid "rs150900439"
    Annotations: rdfs:label "rs150900439"
	Annotations: rank "-1"
   Annotations: relevant_for TPMT
    Annotations: rdfs:seeAlso <http://bio2rdf.org/dbsnp:rs150900439> 
    Annotations: dbsnp_orientation_on_reference_genome "forward" 

Class: rs150900439_C
    SubClassOf: rs150900439
    Annotations: rdfs:label "rs150900439_C" 

Class: rs150900439_T
    SubClassOf: rs150900439
    Annotations: vcf_format_reference "true" 
    Annotations: rdfs:label "rs150900439_T" 

Class: rs150900439_C
DisjointClasses:
rs150900439_C,rs150900439_T

Class: rs181297724
    SubClassOf: polymorphism
    Annotations: rsid "rs181297724"
    Annotations: rdfs:label "rs181297724"
	Annotations: rank "-1"
   Annotations: relevant_for CYP2C19
    Annotations: rdfs:seeAlso <http://bio2rdf.org/dbsnp:rs181297724> 
    Annotations: dbsnp_orientation_on_reference_genome "forward" 

Class: rs181297724_C
    SubClassOf: rs181297724
    Annotations: rdfs:label "rs181297724_C" 

Class: rs181297724_G
    SubClassOf: rs181297724
    Annotations: vcf_format_reference "true" 
    Annotations: rdfs:label "rs181297724_G" 

Class: rs181297724_C
DisjointClasses:
rs181297724_C,rs181297724_G

Class: rs192154563
    SubClassOf: polymorphism
    Annotations: rsid "rs192154563"
    Annotations: rdfs:label "rs192154563"
	Annotations: rank "-1"
   Annotations: relevant_for CYP2C19
    Annotations: rdfs:seeAlso <http://bio2rdf.org/dbsnp:rs192154563> 
    Annotations: dbsnp_orientation_on_reference_genome "forward" 

Class: rs192154563_C
    SubClassOf: rs192154563
    Annotations: vcf_format_reference "true" 
    Annotations: rdfs:label "rs192154563_C" 

Class: rs192154563_T
    SubClassOf: rs192154563
    Annotations: rdfs:label "rs192154563_T" 

Class: rs192154563_C
DisjointClasses:
rs192154563_C,rs192154563_T

Class: rs193922525
    SubClassOf: polymorphism
    Annotations: rsid "rs193922525"
    Annotations: rdfs:label "rs193922525"
	Annotations: rank "8"
   Annotations: relevant_for CFTR
    Annotations: rdfs:seeAlso <http://bio2rdf.org/dbsnp:rs193922525> 
    Annotations: dbsnp_orientation_on_reference_genome "forward" 

Class: rs193922525_A
    SubClassOf: rs193922525
    Annotations: rdfs:label "rs193922525_A" 

Class: rs193922525_G
    SubClassOf: rs193922525
    Annotations: vcf_format_reference "true" 
    Annotations: rdfs:label "rs193922525_G" 

Class: rs193922525_A
DisjointClasses:
rs193922525_A,rs193922525_G

Class: rs199826652
    SubClassOf: polymorphism
    Annotations: rsid "rs199826652"
    Annotations: rdfs:label "rs199826652"
	Annotations: rank "9"
   Annotations: relevant_for CFTR
    Annotations: rdfs:seeAlso <http://bio2rdf.org/dbsnp:rs199826652> 
    Annotations: dbsnp_orientation_on_reference_genome "forward" 

Class: rs199826652_D
    SubClassOf: rs199826652
    Annotations: rdfs:label "rs199826652_D" 

Class: rs199826652_TCT
    SubClassOf: rs199826652
    Annotations: vcf_format_reference "true" 
    Annotations: rdfs:label "rs199826652_TCT" 

Class: rs199826652_D
DisjointClasses:
rs199826652_D,rs199826652_TCT

Class: rs200591577
    SubClassOf: polymorphism
    Annotations: rsid "rs200591577"
    Annotations: rdfs:label "rs200591577"
	Annotations: rank "-1"
   Annotations: relevant_for TPMT
    Annotations: rdfs:seeAlso <http://bio2rdf.org/dbsnp:rs200591577> 
    Annotations: dbsnp_orientation_on_reference_genome "forward" 

Class: rs200591577_C
    SubClassOf: rs200591577
    Annotations: rdfs:label "rs200591577_C" 

Class: rs200591577_G
    SubClassOf: rs200591577
    Annotations: vcf_format_reference "true" 
    Annotations: rdfs:label "rs200591577_G" 

Class: rs200591577_C
DisjointClasses:
rs200591577_C,rs200591577_G

Class: rs200995543
    SubClassOf: polymorphism
    Annotations: rsid "rs200995543"
    Annotations: rdfs:label "rs200995543"
	Annotations: rank "-1"
   Annotations: relevant_for SLCO1B1
    Annotations: rdfs:seeAlso <http://bio2rdf.org/dbsnp:rs200995543> 
    Annotations: dbsnp_orientation_on_reference_genome "forward" 

Class: rs200995543_C
    SubClassOf: rs200995543
    Annotations: vcf_format_reference "true" 
    Annotations: rdfs:label "rs200995543_C" 

Class: rs200995543_T
    SubClassOf: rs200995543
    Annotations: rdfs:label "rs200995543_T" 

Class: rs200995543_C
DisjointClasses:
rs200995543_C,rs200995543_T

Class: rs267606723
    SubClassOf: polymorphism
    Annotations: rsid "rs267606723"
    Annotations: rdfs:label "rs267606723"
	Annotations: rank "11"
   Annotations: relevant_for CFTR
    Annotations: rdfs:seeAlso <http://bio2rdf.org/dbsnp:rs267606723> 
    Annotations: dbsnp_orientation_on_reference_genome "forward" 

Class: rs267606723_A
    SubClassOf: rs267606723
    Annotations: rdfs:label "rs267606723_A" 

Class: rs267606723_G
    SubClassOf: rs267606723
    Annotations: vcf_format_reference "true" 
    Annotations: rdfs:label "rs267606723_G" 

Class: rs267606723_T
    SubClassOf: rs267606723
    Annotations: rdfs:label "rs267606723_T" 

Class: rs267606723_A
DisjointClasses:
rs267606723_A,rs267606723_G,rs267606723_T

Class: rs267607275
    SubClassOf: polymorphism
    Annotations: rsid "rs267607275"
    Annotations: rdfs:label "rs267607275"
	Annotations: rank "-1"
   Annotations: relevant_for TPMT
    Annotations: rdfs:seeAlso <http://bio2rdf.org/dbsnp:rs267607275> 
    Annotations: dbsnp_orientation_on_reference_genome "reverse" 

Class: rs267607275_A
    SubClassOf: rs267607275
    Annotations: vcf_format_reference "true" 
    Annotations: rdfs:label "rs267607275_A" 

Class: rs267607275_G
    SubClassOf: rs267607275
    Annotations: rdfs:label "rs267607275_G" 

Class: rs267607275_A
DisjointClasses:
rs267607275_A,rs267607275_G

Class: rs373327528
    SubClassOf: polymorphism
    Annotations: rsid "rs373327528"
    Annotations: rdfs:label "rs373327528"
	Annotations: rank "-1"
   Annotations: relevant_for SLCO1B1
    Annotations: rdfs:seeAlso <http://bio2rdf.org/dbsnp:rs373327528> 
    Annotations: dbsnp_orientation_on_reference_genome "forward" 

Class: rs373327528_A
    SubClassOf: rs373327528
    Annotations: rdfs:label "rs373327528_A" 

Class: rs373327528_G
    SubClassOf: rs373327528
    Annotations: vcf_format_reference "true" 
    Annotations: rdfs:label "rs373327528_G" 

Class: rs373327528_A
DisjointClasses:
rs373327528_A,rs373327528_G

Class: COMT
    SubClassOf: allele 
    Annotations: rdfs:label "COMT" 
	 Annotations: rank "-1" 

Class: MIR4761
    SubClassOf: allele 
    Annotations: rdfs:label "MIR4761" 
	 Annotations: rank "-1" 

Class: F5
    SubClassOf: allele 
    Annotations: rdfs:label "F5" 
	 Annotations: rank "-1" 

Class: VKORC1
    SubClassOf: allele 
    Annotations: rdfs:label "VKORC1" 
	 Annotations: rank "-1" 

Class: BRCA1
    SubClassOf: allele 
    Annotations: rdfs:label "BRCA1" 
	 Annotations: rank "-1" 

Class: CYP2D6
    SubClassOf: allele 
    Annotations: rdfs:label "CYP2D6" 
	 Annotations: rank "22" 

Class: CYP1A2
    SubClassOf: allele 
    Annotations: rdfs:label "CYP1A2" 
	 Annotations: rank "-1" 

Class: CYP3A5
    SubClassOf: allele 
    Annotations: rdfs:label "CYP3A5" 
	 Annotations: rank "23" 

Class: ZSCAN25
    SubClassOf: allele 
    Annotations: rdfs:label "ZSCAN25" 
	 Annotations: rank "-1" 

Class: UGT1A1
    SubClassOf: allele 
    Annotations: rdfs:label "UGT1A1" 
	 Annotations: rank "28" 

Class: UGT1A6
    SubClassOf: allele 
    Annotations: rdfs:label "UGT1A6" 
	 Annotations: rank "-1" 

Class: UGT1A4
    SubClassOf: allele 
    Annotations: rdfs:label "UGT1A4" 
	 Annotations: rank "-1" 

Class: UGT1A10
    SubClassOf: allele 
    Annotations: rdfs:label "UGT1A10" 
	 Annotations: rank "-1" 

Class: UGT1A8
    SubClassOf: allele 
    Annotations: rdfs:label "UGT1A8" 
	 Annotations: rank "-1" 

Class: UGT1A7
    SubClassOf: allele 
    Annotations: rdfs:label "UGT1A7" 
	 Annotations: rank "-1" 

Class: UGT1A5
    SubClassOf: allele 
    Annotations: rdfs:label "UGT1A5" 
	 Annotations: rank "-1" 

Class: UGT1A3
    SubClassOf: allele 
    Annotations: rdfs:label "UGT1A3" 
	 Annotations: rank "-1" 

Class: UGT1A9
    SubClassOf: allele 
    Annotations: rdfs:label "UGT1A9" 
	 Annotations: rank "-1" 

Class: ABCB1
    SubClassOf: allele 
    Annotations: rdfs:label "ABCB1" 
	 Annotations: rank "-1" 

Class: G6PD
    SubClassOf: allele 
    Annotations: rdfs:label "G6PD" 
	 Annotations: rank "-1" 

Class: CYP2C9
    SubClassOf: allele 
    Annotations: rdfs:label "CYP2C9" 
	 Annotations: rank "21" 

Class: SULT1A1
    SubClassOf: allele 
    Annotations: rdfs:label "SULT1A1" 
	 Annotations: rank "-1" 

Class: DPYD
    SubClassOf: allele 
    Annotations: rdfs:label "DPYD" 
	 Annotations: rank "24" 

Class: DPYD-AS1
    SubClassOf: allele 
    Annotations: rdfs:label "DPYD-AS1" 
	 Annotations: rank "-1" 

Class: ADRB1
    SubClassOf: allele 
    Annotations: rdfs:label "ADRB1" 
	 Annotations: rank "-1" 

Class: CYP2A6
    SubClassOf: allele 
    Annotations: rdfs:label "CYP2A6" 
	 Annotations: rank "-1" 

Class: P2RY12
    SubClassOf: allele 
    Annotations: rdfs:label "P2RY12" 
	 Annotations: rank "-1" 

Class: MED12L
    SubClassOf: allele 
    Annotations: rdfs:label "MED12L" 
	 Annotations: rank "-1" 

Class: CYP2B6
    SubClassOf: allele 
    Annotations: rdfs:label "CYP2B6" 
	 Annotations: rank "-1" 

Class: SLCO1B1
    SubClassOf: allele 
    Annotations: rdfs:label "SLCO1B1" 
	 Annotations: rank "-1" 

Class: TPMT
    SubClassOf: allele 
    Annotations: rdfs:label "TPMT" 
	 Annotations: rank "27" 

Class: CYP3A4
    SubClassOf: allele 
    Annotations: rdfs:label "CYP3A4" 
	 Annotations: rank "-1" 

Class: ZMIZ1-AS1
    SubClassOf: allele 
    Annotations: rdfs:label "ZMIZ1-AS1" 
	 Annotations: rank "-1" 

Class: CYP2C19
    SubClassOf: allele 
    Annotations: rdfs:label "CYP2C19" 
	 Annotations: rank "20" 

Class: HMGCR
    SubClassOf: allele 
    Annotations: rdfs:label "HMGCR" 
	 Annotations: rank "-1" 

Class: LOC100286922
    SubClassOf: allele 
    Annotations: rdfs:label "LOC100286922" 
	 Annotations: rank "-1" 

Class: LOC101927831
    SubClassOf: allele 
    Annotations: rdfs:label "LOC101927831" 
	 Annotations: rank "-1" 

Class: NBR1
    SubClassOf: allele 
    Annotations: rdfs:label "NBR1" 
	 Annotations: rank "-1" 

Class: RP11-242D8.1
    SubClassOf: allele 
    Annotations: rdfs:label "RP11-242D8.1" 
	 Annotations: rank "-1" 

Class: IFNL4
    SubClassOf: allele 
    Annotations: rdfs:label "IFNL4" 
	 Annotations: rank "-1" 

Class: CFTR
    SubClassOf: allele 
    Annotations: rdfs:label "CFTR" 
	 Annotations: rank "-1" 

Class: HLA-B
    SubClassOf: allele 
    Annotations: rdfs:label "HLA-B" 
	 Annotations: rank "26" 

Class: HLA-A
    SubClassOf: allele 
    Annotations: rdfs:label "HLA-A" 
	 Annotations: rank "25" 


#
# Data from haplotype spreadsheet
#

Class: ABCB1_star_1
    Annotations: rdfs:label "ABCB1 *1"
    SubClassOf: ABCB1

Class: human_with_ABCB1_star_1
SubClassOf: human_with_genetic_polymorphism
Annotations: rdfs:label "human with ABCB1 *1"
EquivalentTo:
has some rs10276036_C and has some rs1045642_G and has some rs1128503_G and has some rs2032582_C and has some rs2235013_A and has some rs2235033_C

SubClassOf:
has some ABCB1_star_1

Class: human_with_homozygous_ABCB1_star_1
SubClassOf: human_with_genetic_polymorphism
Annotations: rdfs:label "human with homozygous ABCB1 *1" 
EquivalentTo:
has exactly 2 rs10276036_C and has exactly 2 rs1045642_G and has exactly 2 rs1128503_G and has exactly 2 rs2032582_C and has exactly 2 rs2235013_A and has exactly 2 rs2235033_C

SubClassOf:
has exactly 2 ABCB1_star_1

Class: ABCB1_star_2_PMID_11503014
    Annotations: rdfs:label "ABCB1 *2 (PMID: 11503014)"
    SubClassOf: ABCB1

Class: human_with_ABCB1_star_2_PMID_11503014
SubClassOf: human_with_genetic_polymorphism
Annotations: rdfs:label "human with ABCB1 *2 (PMID: 11503014)"
EquivalentTo:
has some rs10276036_C and has some rs1045642_A and has some rs1128503_A and has some rs2032582_A and has some rs2235013_A and has some rs2235033_C

SubClassOf:
has some ABCB1_star_2_PMID_11503014

Class: human_with_homozygous_ABCB1_star_2_PMID_11503014
SubClassOf: human_with_genetic_polymorphism
Annotations: rdfs:label "human with homozygous ABCB1 *2 (PMID: 11503014)" 
EquivalentTo:
has exactly 2 rs10276036_C and has exactly 2 rs1045642_A and has exactly 2 rs1128503_A and has exactly 2 rs2032582_A and has exactly 2 rs2235013_A and has exactly 2 rs2235033_C

SubClassOf:
has exactly 2 ABCB1_star_2_PMID_11503014

Class: ABCB1_star_2_PMID_12893986
    Annotations: rdfs:label "ABCB1 *2 (PMID: 12893986)"
    SubClassOf: ABCB1

Class: human_with_ABCB1_star_2_PMID_12893986
SubClassOf: human_with_genetic_polymorphism
Annotations: rdfs:label "human with ABCB1 *2 (PMID: 12893986)"
EquivalentTo:
has some rs10276036_C and has some rs1045642_A and has some rs1128503_G and has some rs2032582_C and has some rs2235013_A and has some rs2235033_C

SubClassOf:
has some ABCB1_star_2_PMID_12893986

Class: human_with_homozygous_ABCB1_star_2_PMID_12893986
SubClassOf: human_with_genetic_polymorphism
Annotations: rdfs:label "human with homozygous ABCB1 *2 (PMID: 12893986)" 
EquivalentTo:
has exactly 2 rs10276036_C and has exactly 2 rs1045642_A and has exactly 2 rs1128503_G and has exactly 2 rs2032582_C and has exactly 2 rs2235013_A and has exactly 2 rs2235033_C

SubClassOf:
has exactly 2 ABCB1_star_2_PMID_12893986

Class: ABCB1_star_13_PMID_12893986
    Annotations: rdfs:label "ABCB1 *13 (PMID: 12893986)"
    SubClassOf: ABCB1

Class: human_with_ABCB1_star_13_PMID_12893986
SubClassOf: human_with_genetic_polymorphism
Annotations: rdfs:label "human with ABCB1 *13 (PMID: 12893986)"
EquivalentTo:
has some rs10276036_T and has some rs1045642_A and has some rs1128503_A and has some rs2032582_A and has some rs2235013_G and has some rs2235033_T

SubClassOf:
has some ABCB1_star_13_PMID_12893986

Class: human_with_homozygous_ABCB1_star_13_PMID_12893986
SubClassOf: human_with_genetic_polymorphism
Annotations: rdfs:label "human with homozygous ABCB1 *13 (PMID: 12893986)" 
EquivalentTo:
has exactly 2 rs10276036_T and has exactly 2 rs1045642_A and has exactly 2 rs1128503_A and has exactly 2 rs2032582_A and has exactly 2 rs2235013_G and has exactly 2 rs2235033_T

SubClassOf:
has exactly 2 ABCB1_star_13_PMID_12893986

Class: ABCB1_star_1
DisjointClasses:
ABCB1_star_1,ABCB1_star_2_PMID_11503014,ABCB1_star_2_PMID_12893986,ABCB1_star_13_PMID_12893986

# homozygous human disjoints
Class: human_with_homozygous_ABCB1_star_1
DisjointClasses:
human_with_homozygous_ABCB1_star_1,human_with_homozygous_ABCB1_star_2_PMID_11503014,human_with_homozygous_ABCB1_star_2_PMID_12893986,human_with_homozygous_ABCB1_star_13_PMID_12893986

Class: ADRB1_H1
    Annotations: rdfs:label "ADRB1 H1"
    SubClassOf: ADRB1

Class: human_with_ADRB1_H1
SubClassOf: human_with_genetic_polymorphism
Annotations: rdfs:label "human with ADRB1 H1"
EquivalentTo:
has some rs1801252_A and has some rs1801253_C

SubClassOf:
has some ADRB1_H1

Class: human_with_homozygous_ADRB1_H1
SubClassOf: human_with_genetic_polymorphism
Annotations: rdfs:label "human with homozygous ADRB1 H1" 
EquivalentTo:
has exactly 2 rs1801252_A and has exactly 2 rs1801253_C

SubClassOf:
has exactly 2 ADRB1_H1

Class: ADRB1_H2
    Annotations: rdfs:label "ADRB1 H2"
    SubClassOf: ADRB1

Class: human_with_ADRB1_H2
SubClassOf: human_with_genetic_polymorphism
Annotations: rdfs:label "human with ADRB1 H2"
EquivalentTo:
has some rs1801252_A and has some rs1801253_G

SubClassOf:
has some ADRB1_H2

Class: human_with_homozygous_ADRB1_H2
SubClassOf: human_with_genetic_polymorphism
Annotations: rdfs:label "human with homozygous ADRB1 H2" 
EquivalentTo:
has exactly 2 rs1801252_A and has exactly 2 rs1801253_G

SubClassOf:
has exactly 2 ADRB1_H2

Class: ADRB1_H3
    Annotations: rdfs:label "ADRB1 H3"
    SubClassOf: ADRB1

Class: human_with_ADRB1_H3
SubClassOf: human_with_genetic_polymorphism
Annotations: rdfs:label "human with ADRB1 H3"
EquivalentTo:
has some rs1801252_G and has some rs1801253_C

SubClassOf:
has some ADRB1_H3

Class: human_with_homozygous_ADRB1_H3
SubClassOf: human_with_genetic_polymorphism
Annotations: rdfs:label "human with homozygous ADRB1 H3" 
EquivalentTo:
has exactly 2 rs1801252_G and has exactly 2 rs1801253_C

SubClassOf:
has exactly 2 ADRB1_H3

Class: ADRB1_H1
DisjointClasses:
ADRB1_H1,ADRB1_H2,ADRB1_H3

# homozygous human disjoints
Class: human_with_homozygous_ADRB1_H1
DisjointClasses:
human_with_homozygous_ADRB1_H1,human_with_homozygous_ADRB1_H2,human_with_homozygous_ADRB1_H3

Class: BRCA1_1
    Annotations: rdfs:label "BRCA1 1"
    SubClassOf: BRCA1

Class: human_with_BRCA1_1
SubClassOf: human_with_genetic_polymorphism
Annotations: rdfs:label "human with BRCA1 1"
EquivalentTo:
has some rs1060915_A and has some rs16940_A and has some rs16941_T and has some rs16942_T and has some rs1799949_G and has some rs1799966_T and has some rs4986850_C and has some rs4986852_C and has some rs799917_G

SubClassOf:
has some BRCA1_1

Class: human_with_homozygous_BRCA1_1
SubClassOf: human_with_genetic_polymorphism
Annotations: rdfs:label "human with homozygous BRCA1 1" 
EquivalentTo:
has exactly 2 rs1060915_A and has exactly 2 rs16940_A and has exactly 2 rs16941_T and has exactly 2 rs16942_T and has exactly 2 rs1799949_G and has exactly 2 rs1799966_T and has exactly 2 rs4986850_C and has exactly 2 rs4986852_C and has exactly 2 rs799917_G

SubClassOf:
has exactly 2 BRCA1_1

Class: BRCA1_2
    Annotations: rdfs:label "BRCA1 2"
    SubClassOf: BRCA1

Class: human_with_BRCA1_2
SubClassOf: human_with_genetic_polymorphism
Annotations: rdfs:label "human with BRCA1 2"
EquivalentTo:
has some rs1060915_G and has some rs16940_G and has some rs16941_C and has some rs16942_C and has some rs1799949_A and has some rs1799966_C and has some rs4986850_C and has some rs4986852_C and has some rs799917_A

SubClassOf:
has some BRCA1_2

Class: human_with_homozygous_BRCA1_2
SubClassOf: human_with_genetic_polymorphism
Annotations: rdfs:label "human with homozygous BRCA1 2" 
EquivalentTo:
has exactly 2 rs1060915_G and has exactly 2 rs16940_G and has exactly 2 rs16941_C and has exactly 2 rs16942_C and has exactly 2 rs1799949_A and has exactly 2 rs1799966_C and has exactly 2 rs4986850_C and has exactly 2 rs4986852_C and has exactly 2 rs799917_A

SubClassOf:
has exactly 2 BRCA1_2

Class: BRCA1_3
    Annotations: rdfs:label "BRCA1 3"
    SubClassOf: BRCA1

Class: human_with_BRCA1_3
SubClassOf: human_with_genetic_polymorphism
Annotations: rdfs:label "human with BRCA1 3"
EquivalentTo:
has some rs1060915_G and has some rs16940_A and has some rs16941_T and has some rs16942_T and has some rs1799949_G and has some rs1799966_C and has some rs4986850_C and has some rs4986852_C and has some rs799917_G

SubClassOf:
has some BRCA1_3

Class: human_with_homozygous_BRCA1_3
SubClassOf: human_with_genetic_polymorphism
Annotations: rdfs:label "human with homozygous BRCA1 3" 
EquivalentTo:
has exactly 2 rs1060915_G and has exactly 2 rs16940_A and has exactly 2 rs16941_T and has exactly 2 rs16942_T and has exactly 2 rs1799949_G and has exactly 2 rs1799966_C and has exactly 2 rs4986850_C and has exactly 2 rs4986852_C and has exactly 2 rs799917_G

SubClassOf:
has exactly 2 BRCA1_3

Class: BRCA1_4
    Annotations: rdfs:label "BRCA1 4"
    SubClassOf: BRCA1

Class: human_with_BRCA1_4
SubClassOf: human_with_genetic_polymorphism
Annotations: rdfs:label "human with BRCA1 4"
SubClassOf:
has some BRCA1_4

Class: human_with_homozygous_BRCA1_4
SubClassOf: human_with_genetic_polymorphism
Annotations: rdfs:label "human with homozygous BRCA1 4" 
SubClassOf:
has exactly 2 BRCA1_4

Class: BRCA1_5
    Annotations: rdfs:label "BRCA1 5"
    SubClassOf: BRCA1

Class: human_with_BRCA1_5
SubClassOf: human_with_genetic_polymorphism
Annotations: rdfs:label "human with BRCA1 5"
EquivalentTo:
has some rs1060915_A and has some rs16940_A and has some rs16941_T and has some rs16942_T and has some rs1799949_G and has some rs1799966_T and has some rs4986850_C and has some rs4986852_T and has some rs799917_G

SubClassOf:
has some BRCA1_5

Class: human_with_homozygous_BRCA1_5
SubClassOf: human_with_genetic_polymorphism
Annotations: rdfs:label "human with homozygous BRCA1 5" 
EquivalentTo:
has exactly 2 rs1060915_A and has exactly 2 rs16940_A and has exactly 2 rs16941_T and has exactly 2 rs16942_T and has exactly 2 rs1799949_G and has exactly 2 rs1799966_T and has exactly 2 rs4986850_C and has exactly 2 rs4986852_T and has exactly 2 rs799917_G

SubClassOf:
has exactly 2 BRCA1_5

Class: BRCA1_6
    Annotations: rdfs:label "BRCA1 6"
    SubClassOf: BRCA1

Class: human_with_BRCA1_6
SubClassOf: human_with_genetic_polymorphism
Annotations: rdfs:label "human with BRCA1 6"
EquivalentTo:
has some rs1060915_G and has some rs16940_G and has some rs16941_C and has some rs16942_C and has some rs1799949_A and has some rs1799966_C and has some rs4986850_T and has some rs4986852_C and has some rs799917_A

SubClassOf:
has some BRCA1_6

Class: human_with_homozygous_BRCA1_6
SubClassOf: human_with_genetic_polymorphism
Annotations: rdfs:label "human with homozygous BRCA1 6" 
EquivalentTo:
has exactly 2 rs1060915_G and has exactly 2 rs16940_G and has exactly 2 rs16941_C and has exactly 2 rs16942_C and has exactly 2 rs1799949_A and has exactly 2 rs1799966_C and has exactly 2 rs4986850_T and has exactly 2 rs4986852_C and has exactly 2 rs799917_A

SubClassOf:
has exactly 2 BRCA1_6

Class: BRCA1_7
    Annotations: rdfs:label "BRCA1 7"
    SubClassOf: BRCA1

Class: human_with_BRCA1_7
SubClassOf: human_with_genetic_polymorphism
Annotations: rdfs:label "human with BRCA1 7"
SubClassOf:
has some BRCA1_7

Class: human_with_homozygous_BRCA1_7
SubClassOf: human_with_genetic_polymorphism
Annotations: rdfs:label "human with homozygous BRCA1 7" 
SubClassOf:
has exactly 2 BRCA1_7

Class: BRCA1_8
    Annotations: rdfs:label "BRCA1 8"
    SubClassOf: BRCA1

Class: human_with_BRCA1_8
SubClassOf: human_with_genetic_polymorphism
Annotations: rdfs:label "human with BRCA1 8"
EquivalentTo:
has some rs1060915_A and has some rs16940_A and has some rs16941_T and has some rs16942_T and has some rs1799949_G and has some rs1799966_T and has some rs4986850_C and has some rs4986852_C and has some rs799917_A

SubClassOf:
has some BRCA1_8

Class: human_with_homozygous_BRCA1_8
SubClassOf: human_with_genetic_polymorphism
Annotations: rdfs:label "human with homozygous BRCA1 8" 
EquivalentTo:
has exactly 2 rs1060915_A and has exactly 2 rs16940_A and has exactly 2 rs16941_T and has exactly 2 rs16942_T and has exactly 2 rs1799949_G and has exactly 2 rs1799966_T and has exactly 2 rs4986850_C and has exactly 2 rs4986852_C and has exactly 2 rs799917_A

SubClassOf:
has exactly 2 BRCA1_8

Class: BRCA1_9
    Annotations: rdfs:label "BRCA1 9"
    SubClassOf: BRCA1

Class: human_with_BRCA1_9
SubClassOf: human_with_genetic_polymorphism
Annotations: rdfs:label "human with BRCA1 9"
EquivalentTo:
has some rs1060915_A and has some rs16940_A and has some rs16941_T and has some rs16942_C and has some rs1799949_A and has some rs1799966_C and has some rs4986850_C and has some rs4986852_C and has some rs799917_A

SubClassOf:
has some BRCA1_9

Class: human_with_homozygous_BRCA1_9
SubClassOf: human_with_genetic_polymorphism
Annotations: rdfs:label "human with homozygous BRCA1 9" 
EquivalentTo:
has exactly 2 rs1060915_A and has exactly 2 rs16940_A and has exactly 2 rs16941_T and has exactly 2 rs16942_C and has exactly 2 rs1799949_A and has exactly 2 rs1799966_C and has exactly 2 rs4986850_C and has exactly 2 rs4986852_C and has exactly 2 rs799917_A

SubClassOf:
has exactly 2 BRCA1_9

Class: BRCA1_10
    Annotations: rdfs:label "BRCA1 10"
    SubClassOf: BRCA1

Class: human_with_BRCA1_10
SubClassOf: human_with_genetic_polymorphism
Annotations: rdfs:label "human with BRCA1 10"
EquivalentTo:
has some rs1060915_G and has some rs16940_A and has some rs16941_C and has some rs16942_T and has some rs1799949_G and has some rs1799966_C and has some rs4986850_C and has some rs4986852_C and has some rs799917_G

SubClassOf:
has some BRCA1_10

Class: human_with_homozygous_BRCA1_10
SubClassOf: human_with_genetic_polymorphism
Annotations: rdfs:label "human with homozygous BRCA1 10" 
EquivalentTo:
has exactly 2 rs1060915_G and has exactly 2 rs16940_A and has exactly 2 rs16941_C and has exactly 2 rs16942_T and has exactly 2 rs1799949_G and has exactly 2 rs1799966_C and has exactly 2 rs4986850_C and has exactly 2 rs4986852_C and has exactly 2 rs799917_G

SubClassOf:
has exactly 2 BRCA1_10

Class: BRCA1_Ancestral_Sequence
    Annotations: rdfs:label "BRCA1 Ancestral Sequence"
    SubClassOf: BRCA1

Class: human_with_BRCA1_Ancestral_Sequence
SubClassOf: human_with_genetic_polymorphism
Annotations: rdfs:label "human with BRCA1 Ancestral Sequence"
SubClassOf:
has some BRCA1_Ancestral_Sequence

Class: human_with_homozygous_BRCA1_Ancestral_Sequence
SubClassOf: human_with_genetic_polymorphism
Annotations: rdfs:label "human with homozygous BRCA1 Ancestral Sequence" 
SubClassOf:
has exactly 2 BRCA1_Ancestral_Sequence

Class: BRCA1_hash1
    Annotations: rdfs:label "BRCA1 #1"
    SubClassOf: BRCA1

Class: human_with_BRCA1_hash1
SubClassOf: human_with_genetic_polymorphism
Annotations: rdfs:label "human with BRCA1 #1"
SubClassOf:
has some BRCA1_hash1

Class: human_with_homozygous_BRCA1_hash1
SubClassOf: human_with_genetic_polymorphism
Annotations: rdfs:label "human with homozygous BRCA1 #1" 
SubClassOf:
has exactly 2 BRCA1_hash1

Class: BRCA1_hash2
    Annotations: rdfs:label "BRCA1 #2"
    SubClassOf: BRCA1

Class: human_with_BRCA1_hash2
SubClassOf: human_with_genetic_polymorphism
Annotations: rdfs:label "human with BRCA1 #2"
SubClassOf:
has some BRCA1_hash2

Class: human_with_homozygous_BRCA1_hash2
SubClassOf: human_with_genetic_polymorphism
Annotations: rdfs:label "human with homozygous BRCA1 #2" 
SubClassOf:
has exactly 2 BRCA1_hash2

Class: BRCA1_hash3
    Annotations: rdfs:label "BRCA1 #3"
    SubClassOf: BRCA1

Class: human_with_BRCA1_hash3
SubClassOf: human_with_genetic_polymorphism
Annotations: rdfs:label "human with BRCA1 #3"
SubClassOf:
has some BRCA1_hash3

Class: human_with_homozygous_BRCA1_hash3
SubClassOf: human_with_genetic_polymorphism
Annotations: rdfs:label "human with homozygous BRCA1 #3" 
SubClassOf:
has exactly 2 BRCA1_hash3

Class: BRCA1_hash4
    Annotations: rdfs:label "BRCA1 #4"
    SubClassOf: BRCA1

Class: human_with_BRCA1_hash4
SubClassOf: human_with_genetic_polymorphism
Annotations: rdfs:label "human with BRCA1 #4"
SubClassOf:
has some BRCA1_hash4

Class: human_with_homozygous_BRCA1_hash4
SubClassOf: human_with_genetic_polymorphism
Annotations: rdfs:label "human with homozygous BRCA1 #4" 
SubClassOf:
has exactly 2 BRCA1_hash4

Class: BRCA1_hash5
    Annotations: rdfs:label "BRCA1 #5"
    SubClassOf: BRCA1

Class: human_with_BRCA1_hash5
SubClassOf: human_with_genetic_polymorphism
Annotations: rdfs:label "human with BRCA1 #5"
SubClassOf:
has some BRCA1_hash5

Class: human_with_homozygous_BRCA1_hash5
SubClassOf: human_with_genetic_polymorphism
Annotations: rdfs:label "human with homozygous BRCA1 #5" 
SubClassOf:
has exactly 2 BRCA1_hash5

Class: BRCA1_1
DisjointClasses:
BRCA1_1,BRCA1_2,BRCA1_3,BRCA1_4,BRCA1_5,BRCA1_6,BRCA1_7,BRCA1_8,BRCA1_9,BRCA1_10,BRCA1_Ancestral_Sequence,BRCA1_hash1,BRCA1_hash2,BRCA1_hash3,BRCA1_hash4,BRCA1_hash5

# homozygous human disjoints
Class: human_with_homozygous_BRCA1_1
DisjointClasses:
human_with_homozygous_BRCA1_1,human_with_homozygous_BRCA1_2,human_with_homozygous_BRCA1_3,human_with_homozygous_BRCA1_4,human_with_homozygous_BRCA1_5,human_with_homozygous_BRCA1_6,human_with_homozygous_BRCA1_7,human_with_homozygous_BRCA1_8,human_with_homozygous_BRCA1_9,human_with_homozygous_BRCA1_10,human_with_homozygous_BRCA1_Ancestral_Sequence,human_with_homozygous_BRCA1_hash1,human_with_homozygous_BRCA1_hash2,human_with_homozygous_BRCA1_hash3,human_with_homozygous_BRCA1_hash4,human_with_homozygous_BRCA1_hash5

Class: COMT_Haplotype_high_activity
    Annotations: rdfs:label "COMT Haplotype high activity"
    SubClassOf: COMT

Class: human_with_COMT_Haplotype_high_activity
SubClassOf: human_with_genetic_polymorphism
Annotations: rdfs:label "human with COMT Haplotype high activity"
EquivalentTo:
has some rs4633_C and has some rs4680_G and has some rs4818_G and has some rs6269_G

SubClassOf:
has some COMT_Haplotype_high_activity

Class: human_with_homozygous_COMT_Haplotype_high_activity
SubClassOf: human_with_genetic_polymorphism
Annotations: rdfs:label "human with homozygous COMT Haplotype high activity" 
EquivalentTo:
has exactly 2 rs4633_C and has exactly 2 rs4680_G and has exactly 2 rs4818_G and has exactly 2 rs6269_G

SubClassOf:
has exactly 2 COMT_Haplotype_high_activity

Class: COMT_Haplotype_intermediate_activity
    Annotations: rdfs:label "COMT Haplotype intermediate activity"
    SubClassOf: COMT

Class: human_with_COMT_Haplotype_intermediate_activity
SubClassOf: human_with_genetic_polymorphism
Annotations: rdfs:label "human with COMT Haplotype intermediate activity"
EquivalentTo:
has some rs4633_T and has some rs4680_A and has some rs4818_C and has some rs6269_A

SubClassOf:
has some COMT_Haplotype_intermediate_activity

Class: human_with_homozygous_COMT_Haplotype_intermediate_activity
SubClassOf: human_with_genetic_polymorphism
Annotations: rdfs:label "human with homozygous COMT Haplotype intermediate activity" 
EquivalentTo:
has exactly 2 rs4633_T and has exactly 2 rs4680_A and has exactly 2 rs4818_C and has exactly 2 rs6269_A

SubClassOf:
has exactly 2 COMT_Haplotype_intermediate_activity

Class: COMT_Haplotype_low_activity
    Annotations: rdfs:label "COMT Haplotype low activity"
    SubClassOf: COMT

Class: human_with_COMT_Haplotype_low_activity
SubClassOf: human_with_genetic_polymorphism
Annotations: rdfs:label "human with COMT Haplotype low activity"
EquivalentTo:
has some rs4633_C and has some rs4680_G and has some rs4818_C and has some rs6269_A

SubClassOf:
has some COMT_Haplotype_low_activity

Class: human_with_homozygous_COMT_Haplotype_low_activity
SubClassOf: human_with_genetic_polymorphism
Annotations: rdfs:label "human with homozygous COMT Haplotype low activity" 
EquivalentTo:
has exactly 2 rs4633_C and has exactly 2 rs4680_G and has exactly 2 rs4818_C and has exactly 2 rs6269_A

SubClassOf:
has exactly 2 COMT_Haplotype_low_activity

Class: COMT_Haplotype_high_activity
DisjointClasses:
COMT_Haplotype_high_activity,COMT_Haplotype_intermediate_activity,COMT_Haplotype_low_activity

# homozygous human disjoints
Class: human_with_homozygous_COMT_Haplotype_high_activity
DisjointClasses:
human_with_homozygous_COMT_Haplotype_high_activity,human_with_homozygous_COMT_Haplotype_intermediate_activity,human_with_homozygous_COMT_Haplotype_low_activity

Class: CYP1A2_star_1
    Annotations: rdfs:label "CYP1A2 *1"
    SubClassOf: CYP1A2

Class: CYP1A2_star_1A
    Annotations: rdfs:label "CYP1A2 *1A"
    SubClassOf: CYP1A2_star_1

Class: human_with_CYP1A2_star_1A
SubClassOf: human_with_genetic_polymorphism
Annotations: rdfs:label "human with CYP1A2 *1A"
EquivalentTo:
has some rs12720461_C and has some rs17861157_C and has some rs2069514_G and has some rs2069526_T and has some rs2470890_T and has some rs2472304_G and has some rs28399424_C and has some rs35694136_T and has some rs35796837_G and has some rs45486893_C and has some rs56107638_G and has some rs56160784_C and has some rs56276455_G and has some rs72547511_C and has some rs72547512_G and has some rs72547513_C and has some rs72547515_G and has some rs72547516_A and has some rs72547517_G and has some rs762551_C and has some rs55889066_G and has some rs138652540_C and has some rs144148965_G and has some rs143193369_C

SubClassOf:
has some CYP1A2_star_1A

Class: human_with_homozygous_CYP1A2_star_1A
SubClassOf: human_with_genetic_polymorphism
Annotations: rdfs:label "human with homozygous CYP1A2 *1A" 
EquivalentTo:
has exactly 2 rs12720461_C and has exactly 2 rs17861157_C and has exactly 2 rs2069514_G and has exactly 2 rs2069526_T and has exactly 2 rs2470890_T and has exactly 2 rs2472304_G and has exactly 2 rs28399424_C and has exactly 2 rs35694136_T and has exactly 2 rs35796837_G and has exactly 2 rs45486893_C and has exactly 2 rs56107638_G and has exactly 2 rs56160784_C and has exactly 2 rs56276455_G and has exactly 2 rs72547511_C and has exactly 2 rs72547512_G and has exactly 2 rs72547513_C and has exactly 2 rs72547515_G and has exactly 2 rs72547516_A and has exactly 2 rs72547517_G and has exactly 2 rs762551_C and has exactly 2 rs55889066_G and has exactly 2 rs138652540_C and has exactly 2 rs144148965_G and has exactly 2 rs143193369_C

SubClassOf:
has exactly 2 CYP1A2_star_1A

Class: CYP1A2_star_1
    Annotations: rdfs:label "CYP1A2 *1"
    SubClassOf: CYP1A2

Class: CYP1A2_star_1B
    Annotations: rdfs:label "CYP1A2 *1B"
    SubClassOf: CYP1A2_star_1

Class: human_with_CYP1A2_star_1B
SubClassOf: human_with_genetic_polymorphism
Annotations: rdfs:label "human with CYP1A2 *1B"
EquivalentTo:
has some rs12720461_C and has some rs17861157_C and has some rs2069514_G and has some rs2069526_T and has some rs2470890_C and has some rs2472304_G and has some rs28399424_C and has some rs35694136_T and has some rs35796837_G and has some rs45486893_C and has some rs56107638_G and has some rs56160784_C and has some rs56276455_G and has some rs72547511_C and has some rs72547512_G and has some rs72547513_C and has some rs72547515_G and has some rs72547516_A and has some rs72547517_G and has some rs762551_C and has some rs55889066_G and has some rs138652540_C and has some rs144148965_G and has some rs143193369_C

SubClassOf:
has some CYP1A2_star_1B

Class: human_with_homozygous_CYP1A2_star_1B
SubClassOf: human_with_genetic_polymorphism
Annotations: rdfs:label "human with homozygous CYP1A2 *1B" 
EquivalentTo:
has exactly 2 rs12720461_C and has exactly 2 rs17861157_C and has exactly 2 rs2069514_G and has exactly 2 rs2069526_T and has exactly 2 rs2470890_C and has exactly 2 rs2472304_G and has exactly 2 rs28399424_C and has exactly 2 rs35694136_T and has exactly 2 rs35796837_G and has exactly 2 rs45486893_C and has exactly 2 rs56107638_G and has exactly 2 rs56160784_C and has exactly 2 rs56276455_G and has exactly 2 rs72547511_C and has exactly 2 rs72547512_G and has exactly 2 rs72547513_C and has exactly 2 rs72547515_G and has exactly 2 rs72547516_A and has exactly 2 rs72547517_G and has exactly 2 rs762551_C and has exactly 2 rs55889066_G and has exactly 2 rs138652540_C and has exactly 2 rs144148965_G and has exactly 2 rs143193369_C

SubClassOf:
has exactly 2 CYP1A2_star_1B

Class: CYP1A2_star_1
    Annotations: rdfs:label "CYP1A2 *1"
    SubClassOf: CYP1A2

Class: CYP1A2_star_1C
    Annotations: rdfs:label "CYP1A2 *1C"
    SubClassOf: CYP1A2_star_1

Class: human_with_CYP1A2_star_1C
SubClassOf: human_with_genetic_polymorphism
Annotations: rdfs:label "human with CYP1A2 *1C"
EquivalentTo:
has some rs12720461_C and has some rs17861157_C and has some rs2069514_A and has some rs2069526_T and has some rs2470890_T and has some rs2472304_G and has some rs28399424_C and has some rs35694136_T and has some rs35796837_G and has some rs45486893_C and has some rs56107638_G and has some rs56160784_C and has some rs56276455_G and has some rs72547511_C and has some rs72547512_G and has some rs72547513_C and has some rs72547515_G and has some rs72547516_A and has some rs72547517_G and has some rs762551_C and has some rs55889066_G and has some rs138652540_C and has some rs144148965_G and has some rs143193369_C

SubClassOf:
has some CYP1A2_star_1C

Class: human_with_homozygous_CYP1A2_star_1C
SubClassOf: human_with_genetic_polymorphism
Annotations: rdfs:label "human with homozygous CYP1A2 *1C" 
EquivalentTo:
has exactly 2 rs12720461_C and has exactly 2 rs17861157_C and has exactly 2 rs2069514_A and has exactly 2 rs2069526_T and has exactly 2 rs2470890_T and has exactly 2 rs2472304_G and has exactly 2 rs28399424_C and has exactly 2 rs35694136_T and has exactly 2 rs35796837_G and has exactly 2 rs45486893_C and has exactly 2 rs56107638_G and has exactly 2 rs56160784_C and has exactly 2 rs56276455_G and has exactly 2 rs72547511_C and has exactly 2 rs72547512_G and has exactly 2 rs72547513_C and has exactly 2 rs72547515_G and has exactly 2 rs72547516_A and has exactly 2 rs72547517_G and has exactly 2 rs762551_C and has exactly 2 rs55889066_G and has exactly 2 rs138652540_C and has exactly 2 rs144148965_G and has exactly 2 rs143193369_C

SubClassOf:
has exactly 2 CYP1A2_star_1C

Class: CYP1A2_star_1
    Annotations: rdfs:label "CYP1A2 *1"
    SubClassOf: CYP1A2

Class: CYP1A2_star_1D
    Annotations: rdfs:label "CYP1A2 *1D"
    SubClassOf: CYP1A2_star_1

Class: human_with_CYP1A2_star_1D
SubClassOf: human_with_genetic_polymorphism
Annotations: rdfs:label "human with CYP1A2 *1D"
EquivalentTo:
has some rs12720461_C and has some rs17861157_C and has some rs2069514_G and has some rs2069526_T and has some rs2470890_T and has some rs2472304_G and has some rs28399424_C and has some rs35694136_D and has some rs35796837_G and has some rs45486893_C and has some rs56107638_G and has some rs56160784_C and has some rs56276455_G and has some rs72547511_C and has some rs72547512_G and has some rs72547513_C and has some rs72547515_G and has some rs72547516_A and has some rs72547517_G and has some rs762551_C and has some rs55889066_G and has some rs138652540_C and has some rs144148965_G and has some rs143193369_C

SubClassOf:
has some CYP1A2_star_1D

Class: human_with_homozygous_CYP1A2_star_1D
SubClassOf: human_with_genetic_polymorphism
Annotations: rdfs:label "human with homozygous CYP1A2 *1D" 
EquivalentTo:
has exactly 2 rs12720461_C and has exactly 2 rs17861157_C and has exactly 2 rs2069514_G and has exactly 2 rs2069526_T and has exactly 2 rs2470890_T and has exactly 2 rs2472304_G and has exactly 2 rs28399424_C and has exactly 2 rs35694136_D and has exactly 2 rs35796837_G and has exactly 2 rs45486893_C and has exactly 2 rs56107638_G and has exactly 2 rs56160784_C and has exactly 2 rs56276455_G and has exactly 2 rs72547511_C and has exactly 2 rs72547512_G and has exactly 2 rs72547513_C and has exactly 2 rs72547515_G and has exactly 2 rs72547516_A and has exactly 2 rs72547517_G and has exactly 2 rs762551_C and has exactly 2 rs55889066_G and has exactly 2 rs138652540_C and has exactly 2 rs144148965_G and has exactly 2 rs143193369_C

SubClassOf:
has exactly 2 CYP1A2_star_1D

Class: CYP1A2_star_1
    Annotations: rdfs:label "CYP1A2 *1"
    SubClassOf: CYP1A2

Class: CYP1A2_star_1E
    Annotations: rdfs:label "CYP1A2 *1E"
    SubClassOf: CYP1A2_star_1

Class: human_with_CYP1A2_star_1E
SubClassOf: human_with_genetic_polymorphism
Annotations: rdfs:label "human with CYP1A2 *1E"
EquivalentTo:
has some rs12720461_C and has some rs17861157_C and has some rs2069514_G and has some rs2069526_G and has some rs2470890_T and has some rs2472304_G and has some rs28399424_C and has some rs35694136_T and has some rs35796837_G and has some rs45486893_C and has some rs56107638_G and has some rs56160784_C and has some rs56276455_G and has some rs72547511_C and has some rs72547512_G and has some rs72547513_C and has some rs72547515_G and has some rs72547516_A and has some rs72547517_G and has some rs762551_C and has some rs55889066_G and has some rs138652540_C and has some rs144148965_G and has some rs143193369_C

SubClassOf:
has some CYP1A2_star_1E

Class: human_with_homozygous_CYP1A2_star_1E
SubClassOf: human_with_genetic_polymorphism
Annotations: rdfs:label "human with homozygous CYP1A2 *1E" 
EquivalentTo:
has exactly 2 rs12720461_C and has exactly 2 rs17861157_C and has exactly 2 rs2069514_G and has exactly 2 rs2069526_G and has exactly 2 rs2470890_T and has exactly 2 rs2472304_G and has exactly 2 rs28399424_C and has exactly 2 rs35694136_T and has exactly 2 rs35796837_G and has exactly 2 rs45486893_C and has exactly 2 rs56107638_G and has exactly 2 rs56160784_C and has exactly 2 rs56276455_G and has exactly 2 rs72547511_C and has exactly 2 rs72547512_G and has exactly 2 rs72547513_C and has exactly 2 rs72547515_G and has exactly 2 rs72547516_A and has exactly 2 rs72547517_G and has exactly 2 rs762551_C and has exactly 2 rs55889066_G and has exactly 2 rs138652540_C and has exactly 2 rs144148965_G and has exactly 2 rs143193369_C

SubClassOf:
has exactly 2 CYP1A2_star_1E

Class: CYP1A2_star_1
    Annotations: rdfs:label "CYP1A2 *1"
    SubClassOf: CYP1A2

Class: CYP1A2_star_1F
    Annotations: rdfs:label "CYP1A2 *1F"
    SubClassOf: CYP1A2_star_1

Class: human_with_CYP1A2_star_1F
SubClassOf: human_with_genetic_polymorphism
Annotations: rdfs:label "human with CYP1A2 *1F"
EquivalentTo:
has some rs12720461_C and has some rs17861157_C and has some rs2069514_G and has some rs2069526_T and has some rs2470890_T and has some rs2472304_G and has some rs28399424_C and has some rs35694136_T and has some rs35796837_G and has some rs45486893_C and has some rs56107638_G and has some rs56160784_C and has some rs56276455_G and has some rs72547511_C and has some rs72547512_G and has some rs72547513_C and has some rs72547515_G and has some rs72547516_A and has some rs72547517_G and has some rs762551_A and has some rs55889066_G and has some rs138652540_C and has some rs144148965_G and has some rs143193369_C

SubClassOf:
has some CYP1A2_star_1F

Class: human_with_homozygous_CYP1A2_star_1F
SubClassOf: human_with_genetic_polymorphism
Annotations: rdfs:label "human with homozygous CYP1A2 *1F" 
EquivalentTo:
has exactly 2 rs12720461_C and has exactly 2 rs17861157_C and has exactly 2 rs2069514_G and has exactly 2 rs2069526_T and has exactly 2 rs2470890_T and has exactly 2 rs2472304_G and has exactly 2 rs28399424_C and has exactly 2 rs35694136_T and has exactly 2 rs35796837_G and has exactly 2 rs45486893_C and has exactly 2 rs56107638_G and has exactly 2 rs56160784_C and has exactly 2 rs56276455_G and has exactly 2 rs72547511_C and has exactly 2 rs72547512_G and has exactly 2 rs72547513_C and has exactly 2 rs72547515_G and has exactly 2 rs72547516_A and has exactly 2 rs72547517_G and has exactly 2 rs762551_A and has exactly 2 rs55889066_G and has exactly 2 rs138652540_C and has exactly 2 rs144148965_G and has exactly 2 rs143193369_C

SubClassOf:
has exactly 2 CYP1A2_star_1F

Class: CYP1A2_star_1
    Annotations: rdfs:label "CYP1A2 *1"
    SubClassOf: CYP1A2

Class: CYP1A2_star_1G
    Annotations: rdfs:label "CYP1A2 *1G"
    SubClassOf: CYP1A2_star_1

Class: human_with_CYP1A2_star_1G
SubClassOf: human_with_genetic_polymorphism
Annotations: rdfs:label "human with CYP1A2 *1G"
EquivalentTo:
has some rs12720461_C and has some rs17861157_C and has some rs2069514_G and has some rs2069526_G and has some rs2470890_C and has some rs2472304_G and has some rs28399424_C and has some rs35694136_T and has some rs35796837_G and has some rs45486893_C and has some rs56107638_G and has some rs56160784_C and has some rs56276455_G and has some rs72547511_C and has some rs72547512_G and has some rs72547513_C and has some rs72547515_G and has some rs72547516_A and has some rs72547517_G and has some rs762551_C and has some rs55889066_G and has some rs138652540_C and has some rs144148965_G and has some rs143193369_C

SubClassOf:
has some CYP1A2_star_1G

Class: human_with_homozygous_CYP1A2_star_1G
SubClassOf: human_with_genetic_polymorphism
Annotations: rdfs:label "human with homozygous CYP1A2 *1G" 
EquivalentTo:
has exactly 2 rs12720461_C and has exactly 2 rs17861157_C and has exactly 2 rs2069514_G and has exactly 2 rs2069526_G and has exactly 2 rs2470890_C and has exactly 2 rs2472304_G and has exactly 2 rs28399424_C and has exactly 2 rs35694136_T and has exactly 2 rs35796837_G and has exactly 2 rs45486893_C and has exactly 2 rs56107638_G and has exactly 2 rs56160784_C and has exactly 2 rs56276455_G and has exactly 2 rs72547511_C and has exactly 2 rs72547512_G and has exactly 2 rs72547513_C and has exactly 2 rs72547515_G and has exactly 2 rs72547516_A and has exactly 2 rs72547517_G and has exactly 2 rs762551_C and has exactly 2 rs55889066_G and has exactly 2 rs138652540_C and has exactly 2 rs144148965_G and has exactly 2 rs143193369_C

SubClassOf:
has exactly 2 CYP1A2_star_1G

Class: CYP1A2_star_1
    Annotations: rdfs:label "CYP1A2 *1"
    SubClassOf: CYP1A2

Class: CYP1A2_star_1H
    Annotations: rdfs:label "CYP1A2 *1H"
    SubClassOf: CYP1A2_star_1

Class: human_with_CYP1A2_star_1H
SubClassOf: human_with_genetic_polymorphism
Annotations: rdfs:label "human with CYP1A2 *1H"
SubClassOf:
has some CYP1A2_star_1H

Class: human_with_homozygous_CYP1A2_star_1H
SubClassOf: human_with_genetic_polymorphism
Annotations: rdfs:label "human with homozygous CYP1A2 *1H" 
SubClassOf:
has exactly 2 CYP1A2_star_1H

Class: CYP1A2_star_1
    Annotations: rdfs:label "CYP1A2 *1"
    SubClassOf: CYP1A2

Class: CYP1A2_star_1J
    Annotations: rdfs:label "CYP1A2 *1J"
    SubClassOf: CYP1A2_star_1

Class: human_with_CYP1A2_star_1J
SubClassOf: human_with_genetic_polymorphism
Annotations: rdfs:label "human with CYP1A2 *1J"
EquivalentTo:
has some rs12720461_C and has some rs17861157_C and has some rs2069514_G and has some rs2069526_G and has some rs2470890_T and has some rs2472304_G and has some rs28399424_C and has some rs35694136_T and has some rs35796837_G and has some rs45486893_C and has some rs56107638_G and has some rs56160784_C and has some rs56276455_G and has some rs72547511_C and has some rs72547512_G and has some rs72547513_C and has some rs72547515_G and has some rs72547516_A and has some rs72547517_G and has some rs762551_A and has some rs55889066_G and has some rs138652540_C and has some rs144148965_G and has some rs143193369_C

SubClassOf:
has some CYP1A2_star_1J

Class: human_with_homozygous_CYP1A2_star_1J
SubClassOf: human_with_genetic_polymorphism
Annotations: rdfs:label "human with homozygous CYP1A2 *1J" 
EquivalentTo:
has exactly 2 rs12720461_C and has exactly 2 rs17861157_C and has exactly 2 rs2069514_G and has exactly 2 rs2069526_G and has exactly 2 rs2470890_T and has exactly 2 rs2472304_G and has exactly 2 rs28399424_C and has exactly 2 rs35694136_T and has exactly 2 rs35796837_G and has exactly 2 rs45486893_C and has exactly 2 rs56107638_G and has exactly 2 rs56160784_C and has exactly 2 rs56276455_G and has exactly 2 rs72547511_C and has exactly 2 rs72547512_G and has exactly 2 rs72547513_C and has exactly 2 rs72547515_G and has exactly 2 rs72547516_A and has exactly 2 rs72547517_G and has exactly 2 rs762551_A and has exactly 2 rs55889066_G and has exactly 2 rs138652540_C and has exactly 2 rs144148965_G and has exactly 2 rs143193369_C

SubClassOf:
has exactly 2 CYP1A2_star_1J

Class: CYP1A2_star_1
    Annotations: rdfs:label "CYP1A2 *1"
    SubClassOf: CYP1A2

Class: CYP1A2_star_1K
    Annotations: rdfs:label "CYP1A2 *1K"
    SubClassOf: CYP1A2_star_1

Class: human_with_CYP1A2_star_1K
SubClassOf: human_with_genetic_polymorphism
Annotations: rdfs:label "human with CYP1A2 *1K"
EquivalentTo:
has some rs12720461_T and has some rs17861157_C and has some rs2069514_G and has some rs2069526_G and has some rs2470890_T and has some rs2472304_G and has some rs28399424_C and has some rs35694136_T and has some rs35796837_G and has some rs45486893_C and has some rs56107638_G and has some rs56160784_C and has some rs56276455_G and has some rs72547511_C and has some rs72547512_G and has some rs72547513_C and has some rs72547515_G and has some rs72547516_A and has some rs72547517_G and has some rs762551_A and has some rs55889066_G and has some rs138652540_C and has some rs144148965_G and has some rs143193369_C

SubClassOf:
has some CYP1A2_star_1K

Class: human_with_homozygous_CYP1A2_star_1K
SubClassOf: human_with_genetic_polymorphism
Annotations: rdfs:label "human with homozygous CYP1A2 *1K" 
EquivalentTo:
has exactly 2 rs12720461_T and has exactly 2 rs17861157_C and has exactly 2 rs2069514_G and has exactly 2 rs2069526_G and has exactly 2 rs2470890_T and has exactly 2 rs2472304_G and has exactly 2 rs28399424_C and has exactly 2 rs35694136_T and has exactly 2 rs35796837_G and has exactly 2 rs45486893_C and has exactly 2 rs56107638_G and has exactly 2 rs56160784_C and has exactly 2 rs56276455_G and has exactly 2 rs72547511_C and has exactly 2 rs72547512_G and has exactly 2 rs72547513_C and has exactly 2 rs72547515_G and has exactly 2 rs72547516_A and has exactly 2 rs72547517_G and has exactly 2 rs762551_A and has exactly 2 rs55889066_G and has exactly 2 rs138652540_C and has exactly 2 rs144148965_G and has exactly 2 rs143193369_C

SubClassOf:
has exactly 2 CYP1A2_star_1K

Class: CYP1A2_star_1
    Annotations: rdfs:label "CYP1A2 *1"
    SubClassOf: CYP1A2

Class: CYP1A2_star_1L
    Annotations: rdfs:label "CYP1A2 *1L"
    SubClassOf: CYP1A2_star_1

Class: human_with_CYP1A2_star_1L
SubClassOf: human_with_genetic_polymorphism
Annotations: rdfs:label "human with CYP1A2 *1L"
EquivalentTo:
has some rs12720461_C and has some rs17861157_C and has some rs2069514_A and has some rs2069526_T and has some rs2470890_C and has some rs2472304_G and has some rs28399424_C and has some rs35694136_D and has some rs35796837_G and has some rs45486893_C and has some rs56107638_G and has some rs56160784_C and has some rs56276455_G and has some rs72547511_C and has some rs72547512_G and has some rs72547513_C and has some rs72547515_G and has some rs72547516_A and has some rs72547517_G and has some rs762551_A and has some rs55889066_G and has some rs138652540_C and has some rs144148965_G and has some rs143193369_C

SubClassOf:
has some CYP1A2_star_1L

Class: human_with_homozygous_CYP1A2_star_1L
SubClassOf: human_with_genetic_polymorphism
Annotations: rdfs:label "human with homozygous CYP1A2 *1L" 
EquivalentTo:
has exactly 2 rs12720461_C and has exactly 2 rs17861157_C and has exactly 2 rs2069514_A and has exactly 2 rs2069526_T and has exactly 2 rs2470890_C and has exactly 2 rs2472304_G and has exactly 2 rs28399424_C and has exactly 2 rs35694136_D and has exactly 2 rs35796837_G and has exactly 2 rs45486893_C and has exactly 2 rs56107638_G and has exactly 2 rs56160784_C and has exactly 2 rs56276455_G and has exactly 2 rs72547511_C and has exactly 2 rs72547512_G and has exactly 2 rs72547513_C and has exactly 2 rs72547515_G and has exactly 2 rs72547516_A and has exactly 2 rs72547517_G and has exactly 2 rs762551_A and has exactly 2 rs55889066_G and has exactly 2 rs138652540_C and has exactly 2 rs144148965_G and has exactly 2 rs143193369_C

SubClassOf:
has exactly 2 CYP1A2_star_1L

Class: CYP1A2_star_1
    Annotations: rdfs:label "CYP1A2 *1"
    SubClassOf: CYP1A2

Class: CYP1A2_star_1M
    Annotations: rdfs:label "CYP1A2 *1M"
    SubClassOf: CYP1A2_star_1

Class: human_with_CYP1A2_star_1M
SubClassOf: human_with_genetic_polymorphism
Annotations: rdfs:label "human with CYP1A2 *1M"
EquivalentTo:
has some rs12720461_C and has some rs17861157_C and has some rs2069514_G and has some rs2069526_T and has some rs2470890_T and has some rs2472304_A and has some rs28399424_C and has some rs35694136_T and has some rs35796837_G and has some rs45486893_C and has some rs56107638_G and has some rs56160784_C and has some rs56276455_G and has some rs72547511_C and has some rs72547512_G and has some rs72547513_C and has some rs72547515_G and has some rs72547516_A and has some rs72547517_G and has some rs762551_A and has some rs55889066_G and has some rs138652540_C and has some rs144148965_G and has some rs143193369_C

SubClassOf:
has some CYP1A2_star_1M

Class: human_with_homozygous_CYP1A2_star_1M
SubClassOf: human_with_genetic_polymorphism
Annotations: rdfs:label "human with homozygous CYP1A2 *1M" 
EquivalentTo:
has exactly 2 rs12720461_C and has exactly 2 rs17861157_C and has exactly 2 rs2069514_G and has exactly 2 rs2069526_T and has exactly 2 rs2470890_T and has exactly 2 rs2472304_A and has exactly 2 rs28399424_C and has exactly 2 rs35694136_T and has exactly 2 rs35796837_G and has exactly 2 rs45486893_C and has exactly 2 rs56107638_G and has exactly 2 rs56160784_C and has exactly 2 rs56276455_G and has exactly 2 rs72547511_C and has exactly 2 rs72547512_G and has exactly 2 rs72547513_C and has exactly 2 rs72547515_G and has exactly 2 rs72547516_A and has exactly 2 rs72547517_G and has exactly 2 rs762551_A and has exactly 2 rs55889066_G and has exactly 2 rs138652540_C and has exactly 2 rs144148965_G and has exactly 2 rs143193369_C

SubClassOf:
has exactly 2 CYP1A2_star_1M

Class: CYP1A2_star_1
    Annotations: rdfs:label "CYP1A2 *1"
    SubClassOf: CYP1A2

Class: CYP1A2_star_1N
    Annotations: rdfs:label "CYP1A2 *1N"
    SubClassOf: CYP1A2_star_1

Class: human_with_CYP1A2_star_1N
SubClassOf: human_with_genetic_polymorphism
Annotations: rdfs:label "human with CYP1A2 *1N"
EquivalentTo:
has some rs12720461_C and has some rs17861157_C and has some rs2069514_G and has some rs2069526_T and has some rs2470890_C and has some rs2472304_G and has some rs28399424_C and has some rs35694136_D and has some rs35796837_G and has some rs45486893_C and has some rs56107638_G and has some rs56160784_C and has some rs56276455_G and has some rs72547511_C and has some rs72547512_G and has some rs72547513_C and has some rs72547515_G and has some rs72547516_A and has some rs72547517_G and has some rs762551_A and has some rs55889066_G and has some rs138652540_C and has some rs144148965_G and has some rs143193369_C

SubClassOf:
has some CYP1A2_star_1N

Class: human_with_homozygous_CYP1A2_star_1N
SubClassOf: human_with_genetic_polymorphism
Annotations: rdfs:label "human with homozygous CYP1A2 *1N" 
EquivalentTo:
has exactly 2 rs12720461_C and has exactly 2 rs17861157_C and has exactly 2 rs2069514_G and has exactly 2 rs2069526_T and has exactly 2 rs2470890_C and has exactly 2 rs2472304_G and has exactly 2 rs28399424_C and has exactly 2 rs35694136_D and has exactly 2 rs35796837_G and has exactly 2 rs45486893_C and has exactly 2 rs56107638_G and has exactly 2 rs56160784_C and has exactly 2 rs56276455_G and has exactly 2 rs72547511_C and has exactly 2 rs72547512_G and has exactly 2 rs72547513_C and has exactly 2 rs72547515_G and has exactly 2 rs72547516_A and has exactly 2 rs72547517_G and has exactly 2 rs762551_A and has exactly 2 rs55889066_G and has exactly 2 rs138652540_C and has exactly 2 rs144148965_G and has exactly 2 rs143193369_C

SubClassOf:
has exactly 2 CYP1A2_star_1N

Class: CYP1A2_star_1
    Annotations: rdfs:label "CYP1A2 *1"
    SubClassOf: CYP1A2

Class: CYP1A2_star_1P
    Annotations: rdfs:label "CYP1A2 *1P"
    SubClassOf: CYP1A2_star_1

Class: human_with_CYP1A2_star_1P
SubClassOf: human_with_genetic_polymorphism
Annotations: rdfs:label "human with CYP1A2 *1P"
SubClassOf:
has some CYP1A2_star_1P

Class: human_with_homozygous_CYP1A2_star_1P
SubClassOf: human_with_genetic_polymorphism
Annotations: rdfs:label "human with homozygous CYP1A2 *1P" 
SubClassOf:
has exactly 2 CYP1A2_star_1P

Class: CYP1A2_star_1
    Annotations: rdfs:label "CYP1A2 *1"
    SubClassOf: CYP1A2

Class: CYP1A2_star_1Q
    Annotations: rdfs:label "CYP1A2 *1Q"
    SubClassOf: CYP1A2_star_1

Class: human_with_CYP1A2_star_1Q
SubClassOf: human_with_genetic_polymorphism
Annotations: rdfs:label "human with CYP1A2 *1Q"
SubClassOf:
has some CYP1A2_star_1Q

Class: human_with_homozygous_CYP1A2_star_1Q
SubClassOf: human_with_genetic_polymorphism
Annotations: rdfs:label "human with homozygous CYP1A2 *1Q" 
SubClassOf:
has exactly 2 CYP1A2_star_1Q

Class: CYP1A2_star_1
    Annotations: rdfs:label "CYP1A2 *1"
    SubClassOf: CYP1A2

Class: CYP1A2_star_1R
    Annotations: rdfs:label "CYP1A2 *1R"
    SubClassOf: CYP1A2_star_1

Class: human_with_CYP1A2_star_1R
SubClassOf: human_with_genetic_polymorphism
Annotations: rdfs:label "human with CYP1A2 *1R"
SubClassOf:
has some CYP1A2_star_1R

Class: human_with_homozygous_CYP1A2_star_1R
SubClassOf: human_with_genetic_polymorphism
Annotations: rdfs:label "human with homozygous CYP1A2 *1R" 
SubClassOf:
has exactly 2 CYP1A2_star_1R

Class: CYP1A2_star_1
    Annotations: rdfs:label "CYP1A2 *1"
    SubClassOf: CYP1A2

Class: CYP1A2_star_1S
    Annotations: rdfs:label "CYP1A2 *1S"
    SubClassOf: CYP1A2_star_1

Class: human_with_CYP1A2_star_1S
SubClassOf: human_with_genetic_polymorphism
Annotations: rdfs:label "human with CYP1A2 *1S"
SubClassOf:
has some CYP1A2_star_1S

Class: human_with_homozygous_CYP1A2_star_1S
SubClassOf: human_with_genetic_polymorphism
Annotations: rdfs:label "human with homozygous CYP1A2 *1S" 
SubClassOf:
has exactly 2 CYP1A2_star_1S

Class: CYP1A2_star_1
    Annotations: rdfs:label "CYP1A2 *1"
    SubClassOf: CYP1A2

Class: CYP1A2_star_1T
    Annotations: rdfs:label "CYP1A2 *1T"
    SubClassOf: CYP1A2_star_1

Class: human_with_CYP1A2_star_1T
SubClassOf: human_with_genetic_polymorphism
Annotations: rdfs:label "human with CYP1A2 *1T"
SubClassOf:
has some CYP1A2_star_1T

Class: human_with_homozygous_CYP1A2_star_1T
SubClassOf: human_with_genetic_polymorphism
Annotations: rdfs:label "human with homozygous CYP1A2 *1T" 
SubClassOf:
has exactly 2 CYP1A2_star_1T

Class: CYP1A2_star_1
    Annotations: rdfs:label "CYP1A2 *1"
    SubClassOf: CYP1A2

Class: CYP1A2_star_1U
    Annotations: rdfs:label "CYP1A2 *1U"
    SubClassOf: CYP1A2_star_1

Class: human_with_CYP1A2_star_1U
SubClassOf: human_with_genetic_polymorphism
Annotations: rdfs:label "human with CYP1A2 *1U"
SubClassOf:
has some CYP1A2_star_1U

Class: human_with_homozygous_CYP1A2_star_1U
SubClassOf: human_with_genetic_polymorphism
Annotations: rdfs:label "human with homozygous CYP1A2 *1U" 
SubClassOf:
has exactly 2 CYP1A2_star_1U

Class: CYP1A2_star_1
    Annotations: rdfs:label "CYP1A2 *1"
    SubClassOf: CYP1A2

Class: CYP1A2_star_1V
    Annotations: rdfs:label "CYP1A2 *1V"
    SubClassOf: CYP1A2_star_1

Class: human_with_CYP1A2_star_1V
SubClassOf: human_with_genetic_polymorphism
Annotations: rdfs:label "human with CYP1A2 *1V"
EquivalentTo:
has some rs12720461_C and has some rs17861157_C and has some rs2069514_G and has some rs2069526_T and has some rs2470890_T and has some rs2472304_G and has some rs28399424_C and has some rs35694136_D and has some rs35796837_G and has some rs45486893_C and has some rs56107638_G and has some rs56160784_C and has some rs56276455_G and has some rs72547511_C and has some rs72547512_G and has some rs72547513_C and has some rs72547515_G and has some rs72547516_A and has some rs72547517_G and has some rs762551_A and has some rs55889066_G and has some rs138652540_C and has some rs144148965_G and has some rs143193369_C

SubClassOf:
has some CYP1A2_star_1V

Class: human_with_homozygous_CYP1A2_star_1V
SubClassOf: human_with_genetic_polymorphism
Annotations: rdfs:label "human with homozygous CYP1A2 *1V" 
EquivalentTo:
has exactly 2 rs12720461_C and has exactly 2 rs17861157_C and has exactly 2 rs2069514_G and has exactly 2 rs2069526_T and has exactly 2 rs2470890_T and has exactly 2 rs2472304_G and has exactly 2 rs28399424_C and has exactly 2 rs35694136_D and has exactly 2 rs35796837_G and has exactly 2 rs45486893_C and has exactly 2 rs56107638_G and has exactly 2 rs56160784_C and has exactly 2 rs56276455_G and has exactly 2 rs72547511_C and has exactly 2 rs72547512_G and has exactly 2 rs72547513_C and has exactly 2 rs72547515_G and has exactly 2 rs72547516_A and has exactly 2 rs72547517_G and has exactly 2 rs762551_A and has exactly 2 rs55889066_G and has exactly 2 rs138652540_C and has exactly 2 rs144148965_G and has exactly 2 rs143193369_C

SubClassOf:
has exactly 2 CYP1A2_star_1V

Class: CYP1A2_star_1
    Annotations: rdfs:label "CYP1A2 *1"
    SubClassOf: CYP1A2

Class: CYP1A2_star_1W
    Annotations: rdfs:label "CYP1A2 *1W"
    SubClassOf: CYP1A2_star_1

Class: human_with_CYP1A2_star_1W
SubClassOf: human_with_genetic_polymorphism
Annotations: rdfs:label "human with CYP1A2 *1W"
EquivalentTo:
has some rs12720461_C and has some rs17861157_C and has some rs2069514_G and has some rs2069526_G and has some rs2470890_T and has some rs2472304_G and has some rs28399424_C and has some rs35694136_D and has some rs35796837_G and has some rs45486893_C and has some rs56107638_G and has some rs56160784_C and has some rs56276455_G and has some rs72547511_C and has some rs72547512_G and has some rs72547513_C and has some rs72547515_G and has some rs72547516_A and has some rs72547517_G and has some rs762551_A and has some rs55889066_G and has some rs138652540_C and has some rs144148965_G and has some rs143193369_C

SubClassOf:
has some CYP1A2_star_1W

Class: human_with_homozygous_CYP1A2_star_1W
SubClassOf: human_with_genetic_polymorphism
Annotations: rdfs:label "human with homozygous CYP1A2 *1W" 
EquivalentTo:
has exactly 2 rs12720461_C and has exactly 2 rs17861157_C and has exactly 2 rs2069514_G and has exactly 2 rs2069526_G and has exactly 2 rs2470890_T and has exactly 2 rs2472304_G and has exactly 2 rs28399424_C and has exactly 2 rs35694136_D and has exactly 2 rs35796837_G and has exactly 2 rs45486893_C and has exactly 2 rs56107638_G and has exactly 2 rs56160784_C and has exactly 2 rs56276455_G and has exactly 2 rs72547511_C and has exactly 2 rs72547512_G and has exactly 2 rs72547513_C and has exactly 2 rs72547515_G and has exactly 2 rs72547516_A and has exactly 2 rs72547517_G and has exactly 2 rs762551_A and has exactly 2 rs55889066_G and has exactly 2 rs138652540_C and has exactly 2 rs144148965_G and has exactly 2 rs143193369_C

SubClassOf:
has exactly 2 CYP1A2_star_1W

Class: CYP1A2_star_2
    Annotations: rdfs:label "CYP1A2 *2"
    SubClassOf: CYP1A2

Class: human_with_CYP1A2_star_2
SubClassOf: human_with_genetic_polymorphism
Annotations: rdfs:label "human with CYP1A2 *2"
EquivalentTo:
has some rs12720461_C and has some rs17861157_C and has some rs2069514_G and has some rs2069526_T and has some rs2470890_T and has some rs2472304_G and has some rs28399424_C and has some rs35694136_T and has some rs35796837_G and has some rs45486893_C and has some rs56107638_G and has some rs56160784_G and has some rs56276455_G and has some rs72547511_C and has some rs72547512_G and has some rs72547513_C and has some rs72547515_G and has some rs72547516_A and has some rs72547517_G and has some rs762551_C and has some rs55889066_G and has some rs138652540_C and has some rs144148965_G and has some rs143193369_C

SubClassOf:
has some CYP1A2_star_2

Class: human_with_homozygous_CYP1A2_star_2
SubClassOf: human_with_genetic_polymorphism
Annotations: rdfs:label "human with homozygous CYP1A2 *2" 
EquivalentTo:
has exactly 2 rs12720461_C and has exactly 2 rs17861157_C and has exactly 2 rs2069514_G and has exactly 2 rs2069526_T and has exactly 2 rs2470890_T and has exactly 2 rs2472304_G and has exactly 2 rs28399424_C and has exactly 2 rs35694136_T and has exactly 2 rs35796837_G and has exactly 2 rs45486893_C and has exactly 2 rs56107638_G and has exactly 2 rs56160784_G and has exactly 2 rs56276455_G and has exactly 2 rs72547511_C and has exactly 2 rs72547512_G and has exactly 2 rs72547513_C and has exactly 2 rs72547515_G and has exactly 2 rs72547516_A and has exactly 2 rs72547517_G and has exactly 2 rs762551_C and has exactly 2 rs55889066_G and has exactly 2 rs138652540_C and has exactly 2 rs144148965_G and has exactly 2 rs143193369_C

SubClassOf:
has exactly 2 CYP1A2_star_2

Class: CYP1A2_star_3
    Annotations: rdfs:label "CYP1A2 *3"
    SubClassOf: CYP1A2

Class: human_with_CYP1A2_star_3
SubClassOf: human_with_genetic_polymorphism
Annotations: rdfs:label "human with CYP1A2 *3"
EquivalentTo:
has some rs12720461_C and has some rs17861157_C and has some rs2069514_G and has some rs2069526_T and has some rs2470890_C and has some rs2472304_G and has some rs28399424_C and has some rs35694136_T and has some rs35796837_G and has some rs45486893_C and has some rs56107638_G and has some rs56160784_C and has some rs56276455_A and has some rs72547511_C and has some rs72547512_G and has some rs72547513_C and has some rs72547515_G and has some rs72547516_A and has some rs72547517_G and has some rs762551_C and has some rs55889066_G and has some rs138652540_C and has some rs144148965_G and has some rs143193369_C

SubClassOf:
has some CYP1A2_star_3

Class: human_with_homozygous_CYP1A2_star_3
SubClassOf: human_with_genetic_polymorphism
Annotations: rdfs:label "human with homozygous CYP1A2 *3" 
EquivalentTo:
has exactly 2 rs12720461_C and has exactly 2 rs17861157_C and has exactly 2 rs2069514_G and has exactly 2 rs2069526_T and has exactly 2 rs2470890_C and has exactly 2 rs2472304_G and has exactly 2 rs28399424_C and has exactly 2 rs35694136_T and has exactly 2 rs35796837_G and has exactly 2 rs45486893_C and has exactly 2 rs56107638_G and has exactly 2 rs56160784_C and has exactly 2 rs56276455_A and has exactly 2 rs72547511_C and has exactly 2 rs72547512_G and has exactly 2 rs72547513_C and has exactly 2 rs72547515_G and has exactly 2 rs72547516_A and has exactly 2 rs72547517_G and has exactly 2 rs762551_C and has exactly 2 rs55889066_G and has exactly 2 rs138652540_C and has exactly 2 rs144148965_G and has exactly 2 rs143193369_C

SubClassOf:
has exactly 2 CYP1A2_star_3

Class: CYP1A2_star_4
    Annotations: rdfs:label "CYP1A2 *4"
    SubClassOf: CYP1A2

Class: human_with_CYP1A2_star_4
SubClassOf: human_with_genetic_polymorphism
Annotations: rdfs:label "human with CYP1A2 *4"
EquivalentTo:
has some rs12720461_C and has some rs17861157_C and has some rs2069514_G and has some rs2069526_T and has some rs2470890_T and has some rs2472304_G and has some rs28399424_C and has some rs35694136_T and has some rs35796837_G and has some rs45486893_C and has some rs56107638_G and has some rs56160784_C and has some rs56276455_G and has some rs72547511_C and has some rs72547512_G and has some rs72547513_C and has some rs72547515_G and has some rs72547516_T and has some rs72547517_G and has some rs762551_C and has some rs55889066_G and has some rs138652540_C and has some rs144148965_G and has some rs143193369_C

SubClassOf:
has some CYP1A2_star_4

Class: human_with_homozygous_CYP1A2_star_4
SubClassOf: human_with_genetic_polymorphism
Annotations: rdfs:label "human with homozygous CYP1A2 *4" 
EquivalentTo:
has exactly 2 rs12720461_C and has exactly 2 rs17861157_C and has exactly 2 rs2069514_G and has exactly 2 rs2069526_T and has exactly 2 rs2470890_T and has exactly 2 rs2472304_G and has exactly 2 rs28399424_C and has exactly 2 rs35694136_T and has exactly 2 rs35796837_G and has exactly 2 rs45486893_C and has exactly 2 rs56107638_G and has exactly 2 rs56160784_C and has exactly 2 rs56276455_G and has exactly 2 rs72547511_C and has exactly 2 rs72547512_G and has exactly 2 rs72547513_C and has exactly 2 rs72547515_G and has exactly 2 rs72547516_T and has exactly 2 rs72547517_G and has exactly 2 rs762551_C and has exactly 2 rs55889066_G and has exactly 2 rs138652540_C and has exactly 2 rs144148965_G and has exactly 2 rs143193369_C

SubClassOf:
has exactly 2 CYP1A2_star_4

Class: CYP1A2_star_5
    Annotations: rdfs:label "CYP1A2 *5"
    SubClassOf: CYP1A2

Class: human_with_CYP1A2_star_5
SubClassOf: human_with_genetic_polymorphism
Annotations: rdfs:label "human with CYP1A2 *5"
EquivalentTo:
has some rs12720461_C and has some rs17861157_C and has some rs2069514_G and has some rs2069526_T and has some rs2470890_T and has some rs2472304_G and has some rs28399424_C and has some rs35694136_T and has some rs35796837_G and has some rs45486893_C and has some rs56107638_G and has some rs56160784_C and has some rs56276455_G and has some rs72547511_C and has some rs72547512_G and has some rs72547513_C and has some rs72547515_G and has some rs72547516_A and has some rs72547517_G and has some rs762551_C and has some rs55889066_A and has some rs138652540_C and has some rs144148965_G and has some rs143193369_C

SubClassOf:
has some CYP1A2_star_5

Class: human_with_homozygous_CYP1A2_star_5
SubClassOf: human_with_genetic_polymorphism
Annotations: rdfs:label "human with homozygous CYP1A2 *5" 
EquivalentTo:
has exactly 2 rs12720461_C and has exactly 2 rs17861157_C and has exactly 2 rs2069514_G and has exactly 2 rs2069526_T and has exactly 2 rs2470890_T and has exactly 2 rs2472304_G and has exactly 2 rs28399424_C and has exactly 2 rs35694136_T and has exactly 2 rs35796837_G and has exactly 2 rs45486893_C and has exactly 2 rs56107638_G and has exactly 2 rs56160784_C and has exactly 2 rs56276455_G and has exactly 2 rs72547511_C and has exactly 2 rs72547512_G and has exactly 2 rs72547513_C and has exactly 2 rs72547515_G and has exactly 2 rs72547516_A and has exactly 2 rs72547517_G and has exactly 2 rs762551_C and has exactly 2 rs55889066_A and has exactly 2 rs138652540_C and has exactly 2 rs144148965_G and has exactly 2 rs143193369_C

SubClassOf:
has exactly 2 CYP1A2_star_5

Class: CYP1A2_star_6
    Annotations: rdfs:label "CYP1A2 *6"
    SubClassOf: CYP1A2

Class: human_with_CYP1A2_star_6
SubClassOf: human_with_genetic_polymorphism
Annotations: rdfs:label "human with CYP1A2 *6"
EquivalentTo:
has some rs12720461_C and has some rs17861157_C and has some rs2069514_G and has some rs2069526_T and has some rs2470890_T and has some rs2472304_G and has some rs28399424_T and has some rs35694136_T and has some rs35796837_G and has some rs45486893_C and has some rs56107638_G and has some rs56160784_C and has some rs56276455_G and has some rs72547511_C and has some rs72547512_G and has some rs72547513_C and has some rs72547515_G and has some rs72547516_A and has some rs72547517_G and has some rs762551_C and has some rs55889066_G and has some rs138652540_C and has some rs144148965_G and has some rs143193369_C

SubClassOf:
has some CYP1A2_star_6

Class: human_with_homozygous_CYP1A2_star_6
SubClassOf: human_with_genetic_polymorphism
Annotations: rdfs:label "human with homozygous CYP1A2 *6" 
EquivalentTo:
has exactly 2 rs12720461_C and has exactly 2 rs17861157_C and has exactly 2 rs2069514_G and has exactly 2 rs2069526_T and has exactly 2 rs2470890_T and has exactly 2 rs2472304_G and has exactly 2 rs28399424_T and has exactly 2 rs35694136_T and has exactly 2 rs35796837_G and has exactly 2 rs45486893_C and has exactly 2 rs56107638_G and has exactly 2 rs56160784_C and has exactly 2 rs56276455_G and has exactly 2 rs72547511_C and has exactly 2 rs72547512_G and has exactly 2 rs72547513_C and has exactly 2 rs72547515_G and has exactly 2 rs72547516_A and has exactly 2 rs72547517_G and has exactly 2 rs762551_C and has exactly 2 rs55889066_G and has exactly 2 rs138652540_C and has exactly 2 rs144148965_G and has exactly 2 rs143193369_C

SubClassOf:
has exactly 2 CYP1A2_star_6

Class: CYP1A2_star_7
    Annotations: rdfs:label "CYP1A2 *7"
    SubClassOf: CYP1A2

Class: human_with_CYP1A2_star_7
SubClassOf: human_with_genetic_polymorphism
Annotations: rdfs:label "human with CYP1A2 *7"
EquivalentTo:
has some rs12720461_C and has some rs17861157_C and has some rs2069514_G and has some rs2069526_T and has some rs2470890_T and has some rs2472304_G and has some rs28399424_C and has some rs35694136_T and has some rs35796837_G and has some rs45486893_C and has some rs56107638_A and has some rs56160784_C and has some rs56276455_G and has some rs72547511_C and has some rs72547512_G and has some rs72547513_C and has some rs72547515_G and has some rs72547516_A and has some rs72547517_G and has some rs762551_C and has some rs55889066_G and has some rs138652540_C and has some rs144148965_G and has some rs143193369_C

SubClassOf:
has some CYP1A2_star_7

Class: human_with_homozygous_CYP1A2_star_7
SubClassOf: human_with_genetic_polymorphism
Annotations: rdfs:label "human with homozygous CYP1A2 *7" 
EquivalentTo:
has exactly 2 rs12720461_C and has exactly 2 rs17861157_C and has exactly 2 rs2069514_G and has exactly 2 rs2069526_T and has exactly 2 rs2470890_T and has exactly 2 rs2472304_G and has exactly 2 rs28399424_C and has exactly 2 rs35694136_T and has exactly 2 rs35796837_G and has exactly 2 rs45486893_C and has exactly 2 rs56107638_A and has exactly 2 rs56160784_C and has exactly 2 rs56276455_G and has exactly 2 rs72547511_C and has exactly 2 rs72547512_G and has exactly 2 rs72547513_C and has exactly 2 rs72547515_G and has exactly 2 rs72547516_A and has exactly 2 rs72547517_G and has exactly 2 rs762551_C and has exactly 2 rs55889066_G and has exactly 2 rs138652540_C and has exactly 2 rs144148965_G and has exactly 2 rs143193369_C

SubClassOf:
has exactly 2 CYP1A2_star_7

Class: CYP1A2_star_8
    Annotations: rdfs:label "CYP1A2 *8"
    SubClassOf: CYP1A2

Class: human_with_CYP1A2_star_8
SubClassOf: human_with_genetic_polymorphism
Annotations: rdfs:label "human with CYP1A2 *8"
EquivalentTo:
has some rs12720461_C and has some rs17861157_C and has some rs2069514_G and has some rs2069526_T and has some rs2470890_C and has some rs2472304_G and has some rs28399424_C and has some rs35694136_T and has some rs35796837_G and has some rs45486893_C and has some rs56107638_G and has some rs56160784_C and has some rs56276455_G and has some rs72547511_C and has some rs72547512_G and has some rs72547513_C and has some rs72547515_G and has some rs72547516_A and has some rs72547517_A and has some rs762551_C and has some rs55889066_G and has some rs138652540_C and has some rs144148965_G and has some rs143193369_C

SubClassOf:
has some CYP1A2_star_8

Class: human_with_homozygous_CYP1A2_star_8
SubClassOf: human_with_genetic_polymorphism
Annotations: rdfs:label "human with homozygous CYP1A2 *8" 
EquivalentTo:
has exactly 2 rs12720461_C and has exactly 2 rs17861157_C and has exactly 2 rs2069514_G and has exactly 2 rs2069526_T and has exactly 2 rs2470890_C and has exactly 2 rs2472304_G and has exactly 2 rs28399424_C and has exactly 2 rs35694136_T and has exactly 2 rs35796837_G and has exactly 2 rs45486893_C and has exactly 2 rs56107638_G and has exactly 2 rs56160784_C and has exactly 2 rs56276455_G and has exactly 2 rs72547511_C and has exactly 2 rs72547512_G and has exactly 2 rs72547513_C and has exactly 2 rs72547515_G and has exactly 2 rs72547516_A and has exactly 2 rs72547517_A and has exactly 2 rs762551_C and has exactly 2 rs55889066_G and has exactly 2 rs138652540_C and has exactly 2 rs144148965_G and has exactly 2 rs143193369_C

SubClassOf:
has exactly 2 CYP1A2_star_8

Class: CYP1A2_star_9
    Annotations: rdfs:label "CYP1A2 *9"
    SubClassOf: CYP1A2

Class: human_with_CYP1A2_star_9
SubClassOf: human_with_genetic_polymorphism
Annotations: rdfs:label "human with CYP1A2 *9"
EquivalentTo:
has some rs12720461_C and has some rs17861157_C and has some rs2069514_G and has some rs2069526_T and has some rs2470890_T and has some rs2472304_G and has some rs28399424_C and has some rs35694136_T and has some rs35796837_G and has some rs45486893_C and has some rs56107638_G and has some rs56160784_C and has some rs56276455_G and has some rs72547511_C and has some rs72547512_G and has some rs72547513_C and has some rs72547515_G and has some rs72547516_A and has some rs72547517_G and has some rs762551_C and has some rs55889066_G and has some rs138652540_T and has some rs144148965_G and has some rs143193369_C

SubClassOf:
has some CYP1A2_star_9

Class: human_with_homozygous_CYP1A2_star_9
SubClassOf: human_with_genetic_polymorphism
Annotations: rdfs:label "human with homozygous CYP1A2 *9" 
EquivalentTo:
has exactly 2 rs12720461_C and has exactly 2 rs17861157_C and has exactly 2 rs2069514_G and has exactly 2 rs2069526_T and has exactly 2 rs2470890_T and has exactly 2 rs2472304_G and has exactly 2 rs28399424_C and has exactly 2 rs35694136_T and has exactly 2 rs35796837_G and has exactly 2 rs45486893_C and has exactly 2 rs56107638_G and has exactly 2 rs56160784_C and has exactly 2 rs56276455_G and has exactly 2 rs72547511_C and has exactly 2 rs72547512_G and has exactly 2 rs72547513_C and has exactly 2 rs72547515_G and has exactly 2 rs72547516_A and has exactly 2 rs72547517_G and has exactly 2 rs762551_C and has exactly 2 rs55889066_G and has exactly 2 rs138652540_T and has exactly 2 rs144148965_G and has exactly 2 rs143193369_C

SubClassOf:
has exactly 2 CYP1A2_star_9

Class: CYP1A2_star_10
    Annotations: rdfs:label "CYP1A2 *10"
    SubClassOf: CYP1A2

Class: human_with_CYP1A2_star_10
SubClassOf: human_with_genetic_polymorphism
Annotations: rdfs:label "human with CYP1A2 *10"
EquivalentTo:
has some rs12720461_C and has some rs17861157_C and has some rs2069514_G and has some rs2069526_T and has some rs2470890_T and has some rs2472304_G and has some rs28399424_C and has some rs35694136_T and has some rs35796837_G and has some rs45486893_C and has some rs56107638_G and has some rs56160784_C and has some rs56276455_G and has some rs72547511_C and has some rs72547512_C and has some rs72547513_C and has some rs72547515_G and has some rs72547516_A and has some rs72547517_G and has some rs762551_C and has some rs55889066_G and has some rs138652540_C and has some rs144148965_G and has some rs143193369_C

SubClassOf:
has some CYP1A2_star_10

Class: human_with_homozygous_CYP1A2_star_10
SubClassOf: human_with_genetic_polymorphism
Annotations: rdfs:label "human with homozygous CYP1A2 *10" 
EquivalentTo:
has exactly 2 rs12720461_C and has exactly 2 rs17861157_C and has exactly 2 rs2069514_G and has exactly 2 rs2069526_T and has exactly 2 rs2470890_T and has exactly 2 rs2472304_G and has exactly 2 rs28399424_C and has exactly 2 rs35694136_T and has exactly 2 rs35796837_G and has exactly 2 rs45486893_C and has exactly 2 rs56107638_G and has exactly 2 rs56160784_C and has exactly 2 rs56276455_G and has exactly 2 rs72547511_C and has exactly 2 rs72547512_C and has exactly 2 rs72547513_C and has exactly 2 rs72547515_G and has exactly 2 rs72547516_A and has exactly 2 rs72547517_G and has exactly 2 rs762551_C and has exactly 2 rs55889066_G and has exactly 2 rs138652540_C and has exactly 2 rs144148965_G and has exactly 2 rs143193369_C

SubClassOf:
has exactly 2 CYP1A2_star_10

Class: CYP1A2_star_11
    Annotations: rdfs:label "CYP1A2 *11"
    SubClassOf: CYP1A2

Class: human_with_CYP1A2_star_11
SubClassOf: human_with_genetic_polymorphism
Annotations: rdfs:label "human with CYP1A2 *11"
EquivalentTo:
has some rs12720461_C and has some rs17861157_C and has some rs2069514_G and has some rs2069526_T and has some rs2470890_T and has some rs2472304_G and has some rs28399424_C and has some rs35694136_T and has some rs35796837_G and has some rs45486893_C and has some rs56107638_G and has some rs56160784_C and has some rs56276455_G and has some rs72547511_C and has some rs72547512_G and has some rs72547513_A and has some rs72547515_G and has some rs72547516_A and has some rs72547517_G and has some rs762551_C and has some rs55889066_G and has some rs138652540_C and has some rs144148965_G and has some rs143193369_C

SubClassOf:
has some CYP1A2_star_11

Class: human_with_homozygous_CYP1A2_star_11
SubClassOf: human_with_genetic_polymorphism
Annotations: rdfs:label "human with homozygous CYP1A2 *11" 
EquivalentTo:
has exactly 2 rs12720461_C and has exactly 2 rs17861157_C and has exactly 2 rs2069514_G and has exactly 2 rs2069526_T and has exactly 2 rs2470890_T and has exactly 2 rs2472304_G and has exactly 2 rs28399424_C and has exactly 2 rs35694136_T and has exactly 2 rs35796837_G and has exactly 2 rs45486893_C and has exactly 2 rs56107638_G and has exactly 2 rs56160784_C and has exactly 2 rs56276455_G and has exactly 2 rs72547511_C and has exactly 2 rs72547512_G and has exactly 2 rs72547513_A and has exactly 2 rs72547515_G and has exactly 2 rs72547516_A and has exactly 2 rs72547517_G and has exactly 2 rs762551_C and has exactly 2 rs55889066_G and has exactly 2 rs138652540_C and has exactly 2 rs144148965_G and has exactly 2 rs143193369_C

SubClassOf:
has exactly 2 CYP1A2_star_11

Class: CYP1A2_star_12
    Annotations: rdfs:label "CYP1A2 *12"
    SubClassOf: CYP1A2

Class: human_with_CYP1A2_star_12
SubClassOf: human_with_genetic_polymorphism
Annotations: rdfs:label "human with CYP1A2 *12"
SubClassOf:
has some CYP1A2_star_12

Class: human_with_homozygous_CYP1A2_star_12
SubClassOf: human_with_genetic_polymorphism
Annotations: rdfs:label "human with homozygous CYP1A2 *12" 
SubClassOf:
has exactly 2 CYP1A2_star_12

Class: CYP1A2_star_13
    Annotations: rdfs:label "CYP1A2 *13"
    SubClassOf: CYP1A2

Class: human_with_CYP1A2_star_13
SubClassOf: human_with_genetic_polymorphism
Annotations: rdfs:label "human with CYP1A2 *13"
EquivalentTo:
has some rs12720461_C and has some rs17861157_C and has some rs2069514_G and has some rs2069526_T and has some rs2470890_T and has some rs2472304_G and has some rs28399424_C and has some rs35694136_T and has some rs35796837_A and has some rs45486893_C and has some rs56107638_G and has some rs56160784_C and has some rs56276455_G and has some rs72547511_C and has some rs72547512_G and has some rs72547513_C and has some rs72547515_G and has some rs72547516_A and has some rs72547517_G and has some rs762551_C and has some rs55889066_G and has some rs138652540_C and has some rs144148965_G and has some rs143193369_C

SubClassOf:
has some CYP1A2_star_13

Class: human_with_homozygous_CYP1A2_star_13
SubClassOf: human_with_genetic_polymorphism
Annotations: rdfs:label "human with homozygous CYP1A2 *13" 
EquivalentTo:
has exactly 2 rs12720461_C and has exactly 2 rs17861157_C and has exactly 2 rs2069514_G and has exactly 2 rs2069526_T and has exactly 2 rs2470890_T and has exactly 2 rs2472304_G and has exactly 2 rs28399424_C and has exactly 2 rs35694136_T and has exactly 2 rs35796837_A and has exactly 2 rs45486893_C and has exactly 2 rs56107638_G and has exactly 2 rs56160784_C and has exactly 2 rs56276455_G and has exactly 2 rs72547511_C and has exactly 2 rs72547512_G and has exactly 2 rs72547513_C and has exactly 2 rs72547515_G and has exactly 2 rs72547516_A and has exactly 2 rs72547517_G and has exactly 2 rs762551_C and has exactly 2 rs55889066_G and has exactly 2 rs138652540_C and has exactly 2 rs144148965_G and has exactly 2 rs143193369_C

SubClassOf:
has exactly 2 CYP1A2_star_13

Class: CYP1A2_star_14
    Annotations: rdfs:label "CYP1A2 *14"
    SubClassOf: CYP1A2

Class: human_with_CYP1A2_star_14
SubClassOf: human_with_genetic_polymorphism
Annotations: rdfs:label "human with CYP1A2 *14"
EquivalentTo:
has some rs12720461_C and has some rs17861157_C and has some rs2069514_G and has some rs2069526_T and has some rs2470890_T and has some rs2472304_G and has some rs28399424_C and has some rs35694136_T and has some rs35796837_G and has some rs45486893_T and has some rs56107638_G and has some rs56160784_C and has some rs56276455_G and has some rs72547511_C and has some rs72547512_G and has some rs72547513_C and has some rs72547515_G and has some rs72547516_A and has some rs72547517_G and has some rs762551_C and has some rs55889066_G and has some rs138652540_C and has some rs144148965_G and has some rs143193369_C

SubClassOf:
has some CYP1A2_star_14

Class: human_with_homozygous_CYP1A2_star_14
SubClassOf: human_with_genetic_polymorphism
Annotations: rdfs:label "human with homozygous CYP1A2 *14" 
EquivalentTo:
has exactly 2 rs12720461_C and has exactly 2 rs17861157_C and has exactly 2 rs2069514_G and has exactly 2 rs2069526_T and has exactly 2 rs2470890_T and has exactly 2 rs2472304_G and has exactly 2 rs28399424_C and has exactly 2 rs35694136_T and has exactly 2 rs35796837_G and has exactly 2 rs45486893_T and has exactly 2 rs56107638_G and has exactly 2 rs56160784_C and has exactly 2 rs56276455_G and has exactly 2 rs72547511_C and has exactly 2 rs72547512_G and has exactly 2 rs72547513_C and has exactly 2 rs72547515_G and has exactly 2 rs72547516_A and has exactly 2 rs72547517_G and has exactly 2 rs762551_C and has exactly 2 rs55889066_G and has exactly 2 rs138652540_C and has exactly 2 rs144148965_G and has exactly 2 rs143193369_C

SubClassOf:
has exactly 2 CYP1A2_star_14

Class: CYP1A2_star_15
    Annotations: rdfs:label "CYP1A2 *15"
    SubClassOf: CYP1A2

Class: human_with_CYP1A2_star_15
SubClassOf: human_with_genetic_polymorphism
Annotations: rdfs:label "human with CYP1A2 *15"
EquivalentTo:
has some rs12720461_C and has some rs17861157_C and has some rs2069514_G and has some rs2069526_T and has some rs2470890_C and has some rs2472304_G and has some rs28399424_C and has some rs35694136_T and has some rs35796837_G and has some rs45486893_C and has some rs56107638_G and has some rs56160784_C and has some rs56276455_G and has some rs72547511_G and has some rs72547512_G and has some rs72547513_C and has some rs72547515_G and has some rs72547516_A and has some rs72547517_G and has some rs762551_C and has some rs55889066_G and has some rs138652540_C and has some rs144148965_G and has some rs143193369_C

SubClassOf:
has some CYP1A2_star_15

Class: human_with_homozygous_CYP1A2_star_15
SubClassOf: human_with_genetic_polymorphism
Annotations: rdfs:label "human with homozygous CYP1A2 *15" 
EquivalentTo:
has exactly 2 rs12720461_C and has exactly 2 rs17861157_C and has exactly 2 rs2069514_G and has exactly 2 rs2069526_T and has exactly 2 rs2470890_C and has exactly 2 rs2472304_G and has exactly 2 rs28399424_C and has exactly 2 rs35694136_T and has exactly 2 rs35796837_G and has exactly 2 rs45486893_C and has exactly 2 rs56107638_G and has exactly 2 rs56160784_C and has exactly 2 rs56276455_G and has exactly 2 rs72547511_G and has exactly 2 rs72547512_G and has exactly 2 rs72547513_C and has exactly 2 rs72547515_G and has exactly 2 rs72547516_A and has exactly 2 rs72547517_G and has exactly 2 rs762551_C and has exactly 2 rs55889066_G and has exactly 2 rs138652540_C and has exactly 2 rs144148965_G and has exactly 2 rs143193369_C

SubClassOf:
has exactly 2 CYP1A2_star_15

Class: CYP1A2_star_16
    Annotations: rdfs:label "CYP1A2 *16"
    SubClassOf: CYP1A2

Class: human_with_CYP1A2_star_16
SubClassOf: human_with_genetic_polymorphism
Annotations: rdfs:label "human with CYP1A2 *16"
EquivalentTo:
has some rs12720461_C and has some rs17861157_C and has some rs2069514_G and has some rs2069526_T and has some rs2470890_C and has some rs2472304_G and has some rs28399424_C and has some rs35694136_T and has some rs35796837_G and has some rs45486893_C and has some rs56107638_G and has some rs56160784_C and has some rs56276455_G and has some rs72547511_C and has some rs72547512_G and has some rs72547513_C and has some rs72547515_A and has some rs72547516_A and has some rs72547517_G and has some rs762551_C and has some rs55889066_G and has some rs138652540_C and has some rs144148965_G and has some rs143193369_C

SubClassOf:
has some CYP1A2_star_16

Class: human_with_homozygous_CYP1A2_star_16
SubClassOf: human_with_genetic_polymorphism
Annotations: rdfs:label "human with homozygous CYP1A2 *16" 
EquivalentTo:
has exactly 2 rs12720461_C and has exactly 2 rs17861157_C and has exactly 2 rs2069514_G and has exactly 2 rs2069526_T and has exactly 2 rs2470890_C and has exactly 2 rs2472304_G and has exactly 2 rs28399424_C and has exactly 2 rs35694136_T and has exactly 2 rs35796837_G and has exactly 2 rs45486893_C and has exactly 2 rs56107638_G and has exactly 2 rs56160784_C and has exactly 2 rs56276455_G and has exactly 2 rs72547511_C and has exactly 2 rs72547512_G and has exactly 2 rs72547513_C and has exactly 2 rs72547515_A and has exactly 2 rs72547516_A and has exactly 2 rs72547517_G and has exactly 2 rs762551_C and has exactly 2 rs55889066_G and has exactly 2 rs138652540_C and has exactly 2 rs144148965_G and has exactly 2 rs143193369_C

SubClassOf:
has exactly 2 CYP1A2_star_16

Class: CYP1A2_star_17
    Annotations: rdfs:label "CYP1A2 *17"
    SubClassOf: CYP1A2

Class: human_with_CYP1A2_star_17
SubClassOf: human_with_genetic_polymorphism
Annotations: rdfs:label "human with CYP1A2 *17"
EquivalentTo:
has some rs12720461_C and has some rs17861157_C and has some rs2069514_G and has some rs2069526_T and has some rs2470890_C and has some rs2472304_A and has some rs28399424_C and has some rs35694136_T and has some rs35796837_G and has some rs45486893_C and has some rs56107638_G and has some rs56160784_C and has some rs56276455_G and has some rs72547511_C and has some rs72547512_G and has some rs72547513_C and has some rs72547515_G and has some rs72547516_A and has some rs72547517_G and has some rs762551_A and has some rs55889066_G and has some rs138652540_C and has some rs144148965_G and has some rs143193369_C

SubClassOf:
has some CYP1A2_star_17

Class: human_with_homozygous_CYP1A2_star_17
SubClassOf: human_with_genetic_polymorphism
Annotations: rdfs:label "human with homozygous CYP1A2 *17" 
EquivalentTo:
has exactly 2 rs12720461_C and has exactly 2 rs17861157_C and has exactly 2 rs2069514_G and has exactly 2 rs2069526_T and has exactly 2 rs2470890_C and has exactly 2 rs2472304_A and has exactly 2 rs28399424_C and has exactly 2 rs35694136_T and has exactly 2 rs35796837_G and has exactly 2 rs45486893_C and has exactly 2 rs56107638_G and has exactly 2 rs56160784_C and has exactly 2 rs56276455_G and has exactly 2 rs72547511_C and has exactly 2 rs72547512_G and has exactly 2 rs72547513_C and has exactly 2 rs72547515_G and has exactly 2 rs72547516_A and has exactly 2 rs72547517_G and has exactly 2 rs762551_A and has exactly 2 rs55889066_G and has exactly 2 rs138652540_C and has exactly 2 rs144148965_G and has exactly 2 rs143193369_C

SubClassOf:
has exactly 2 CYP1A2_star_17

Class: CYP1A2_star_18
    Annotations: rdfs:label "CYP1A2 *18"
    SubClassOf: CYP1A2

Class: human_with_CYP1A2_star_18
SubClassOf: human_with_genetic_polymorphism
Annotations: rdfs:label "human with CYP1A2 *18"
SubClassOf:
has some CYP1A2_star_18

Class: human_with_homozygous_CYP1A2_star_18
SubClassOf: human_with_genetic_polymorphism
Annotations: rdfs:label "human with homozygous CYP1A2 *18" 
SubClassOf:
has exactly 2 CYP1A2_star_18

Class: CYP1A2_star_19
    Annotations: rdfs:label "CYP1A2 *19"
    SubClassOf: CYP1A2

Class: human_with_CYP1A2_star_19
SubClassOf: human_with_genetic_polymorphism
Annotations: rdfs:label "human with CYP1A2 *19"
SubClassOf:
has some CYP1A2_star_19

Class: human_with_homozygous_CYP1A2_star_19
SubClassOf: human_with_genetic_polymorphism
Annotations: rdfs:label "human with homozygous CYP1A2 *19" 
SubClassOf:
has exactly 2 CYP1A2_star_19

Class: CYP1A2_star_20
    Annotations: rdfs:label "CYP1A2 *20"
    SubClassOf: CYP1A2

Class: human_with_CYP1A2_star_20
SubClassOf: human_with_genetic_polymorphism
Annotations: rdfs:label "human with CYP1A2 *20"
EquivalentTo:
has some rs12720461_C and has some rs17861157_C and has some rs2069514_G and has some rs2069526_T and has some rs2470890_C and has some rs2472304_G and has some rs28399424_C and has some rs35694136_T and has some rs35796837_G and has some rs45486893_C and has some rs56107638_G and has some rs56160784_C and has some rs56276455_G and has some rs72547511_C and has some rs72547512_G and has some rs72547513_C and has some rs72547515_G and has some rs72547516_A and has some rs72547517_G and has some rs762551_C and has some rs55889066_G and has some rs138652540_C and has some rs144148965_A and has some rs143193369_C

SubClassOf:
has some CYP1A2_star_20

Class: human_with_homozygous_CYP1A2_star_20
SubClassOf: human_with_genetic_polymorphism
Annotations: rdfs:label "human with homozygous CYP1A2 *20" 
EquivalentTo:
has exactly 2 rs12720461_C and has exactly 2 rs17861157_C and has exactly 2 rs2069514_G and has exactly 2 rs2069526_T and has exactly 2 rs2470890_C and has exactly 2 rs2472304_G and has exactly 2 rs28399424_C and has exactly 2 rs35694136_T and has exactly 2 rs35796837_G and has exactly 2 rs45486893_C and has exactly 2 rs56107638_G and has exactly 2 rs56160784_C and has exactly 2 rs56276455_G and has exactly 2 rs72547511_C and has exactly 2 rs72547512_G and has exactly 2 rs72547513_C and has exactly 2 rs72547515_G and has exactly 2 rs72547516_A and has exactly 2 rs72547517_G and has exactly 2 rs762551_C and has exactly 2 rs55889066_G and has exactly 2 rs138652540_C and has exactly 2 rs144148965_A and has exactly 2 rs143193369_C

SubClassOf:
has exactly 2 CYP1A2_star_20

Class: CYP1A2_star_21
    Annotations: rdfs:label "CYP1A2 *21"
    SubClassOf: CYP1A2

Class: human_with_CYP1A2_star_21
SubClassOf: human_with_genetic_polymorphism
Annotations: rdfs:label "human with CYP1A2 *21"
EquivalentTo:
has some rs12720461_C and has some rs17861157_A and has some rs2069514_G and has some rs2069526_T and has some rs2470890_C and has some rs2472304_G and has some rs28399424_C and has some rs35694136_T and has some rs35796837_G and has some rs45486893_C and has some rs56107638_G and has some rs56160784_C and has some rs56276455_G and has some rs72547511_C and has some rs72547512_G and has some rs72547513_C and has some rs72547515_G and has some rs72547516_A and has some rs72547517_G and has some rs762551_A and has some rs55889066_G and has some rs138652540_C and has some rs144148965_G and has some rs143193369_A

SubClassOf:
has some CYP1A2_star_21

Class: human_with_homozygous_CYP1A2_star_21
SubClassOf: human_with_genetic_polymorphism
Annotations: rdfs:label "human with homozygous CYP1A2 *21" 
EquivalentTo:
has exactly 2 rs12720461_C and has exactly 2 rs17861157_A and has exactly 2 rs2069514_G and has exactly 2 rs2069526_T and has exactly 2 rs2470890_C and has exactly 2 rs2472304_G and has exactly 2 rs28399424_C and has exactly 2 rs35694136_T and has exactly 2 rs35796837_G and has exactly 2 rs45486893_C and has exactly 2 rs56107638_G and has exactly 2 rs56160784_C and has exactly 2 rs56276455_G and has exactly 2 rs72547511_C and has exactly 2 rs72547512_G and has exactly 2 rs72547513_C and has exactly 2 rs72547515_G and has exactly 2 rs72547516_A and has exactly 2 rs72547517_G and has exactly 2 rs762551_A and has exactly 2 rs55889066_G and has exactly 2 rs138652540_C and has exactly 2 rs144148965_G and has exactly 2 rs143193369_A

SubClassOf:
has exactly 2 CYP1A2_star_21

Class: CYP1A2_star_1A
DisjointClasses:
CYP1A2_star_1A,CYP1A2_star_1B,CYP1A2_star_1C,CYP1A2_star_1D,CYP1A2_star_1E,CYP1A2_star_1F,CYP1A2_star_1G,CYP1A2_star_1H,CYP1A2_star_1J,CYP1A2_star_1K,CYP1A2_star_1L,CYP1A2_star_1M,CYP1A2_star_1N,CYP1A2_star_1P,CYP1A2_star_1Q,CYP1A2_star_1R,CYP1A2_star_1S,CYP1A2_star_1T,CYP1A2_star_1U,CYP1A2_star_1V,CYP1A2_star_1W

Class: CYP1A2_star_1
DisjointClasses:
CYP1A2_star_1,CYP1A2_star_1,CYP1A2_star_1,CYP1A2_star_1,CYP1A2_star_1,CYP1A2_star_1,CYP1A2_star_1,CYP1A2_star_1,CYP1A2_star_1,CYP1A2_star_1,CYP1A2_star_1,CYP1A2_star_1,CYP1A2_star_1,CYP1A2_star_1,CYP1A2_star_1,CYP1A2_star_1,CYP1A2_star_1,CYP1A2_star_1,CYP1A2_star_1,CYP1A2_star_1,CYP1A2_star_1,CYP1A2_star_2,CYP1A2_star_3,CYP1A2_star_4,CYP1A2_star_5,CYP1A2_star_6,CYP1A2_star_7,CYP1A2_star_8,CYP1A2_star_9,CYP1A2_star_10,CYP1A2_star_11,CYP1A2_star_12,CYP1A2_star_13,CYP1A2_star_14,CYP1A2_star_15,CYP1A2_star_16,CYP1A2_star_17,CYP1A2_star_18,CYP1A2_star_19,CYP1A2_star_20,CYP1A2_star_21

# homozygous human disjoints
Class: human_with_homozygous_CYP1A2_star_1A
DisjointClasses:
human_with_homozygous_CYP1A2_star_1A,human_with_homozygous_CYP1A2_star_1B,human_with_homozygous_CYP1A2_star_1C,human_with_homozygous_CYP1A2_star_1D,human_with_homozygous_CYP1A2_star_1E,human_with_homozygous_CYP1A2_star_1F,human_with_homozygous_CYP1A2_star_1G,human_with_homozygous_CYP1A2_star_1H,human_with_homozygous_CYP1A2_star_1J,human_with_homozygous_CYP1A2_star_1K,human_with_homozygous_CYP1A2_star_1L,human_with_homozygous_CYP1A2_star_1M,human_with_homozygous_CYP1A2_star_1N,human_with_homozygous_CYP1A2_star_1P,human_with_homozygous_CYP1A2_star_1Q,human_with_homozygous_CYP1A2_star_1R,human_with_homozygous_CYP1A2_star_1S,human_with_homozygous_CYP1A2_star_1T,human_with_homozygous_CYP1A2_star_1U,human_with_homozygous_CYP1A2_star_1V,human_with_homozygous_CYP1A2_star_1W,human_with_homozygous_CYP1A2_star_2,human_with_homozygous_CYP1A2_star_3,human_with_homozygous_CYP1A2_star_4,human_with_homozygous_CYP1A2_star_5,human_with_homozygous_CYP1A2_star_6,human_with_homozygous_CYP1A2_star_7,human_with_homozygous_CYP1A2_star_8,human_with_homozygous_CYP1A2_star_9,human_with_homozygous_CYP1A2_star_10,human_with_homozygous_CYP1A2_star_11,human_with_homozygous_CYP1A2_star_12,human_with_homozygous_CYP1A2_star_13,human_with_homozygous_CYP1A2_star_14,human_with_homozygous_CYP1A2_star_15,human_with_homozygous_CYP1A2_star_16,human_with_homozygous_CYP1A2_star_17,human_with_homozygous_CYP1A2_star_18,human_with_homozygous_CYP1A2_star_19,human_with_homozygous_CYP1A2_star_20,human_with_homozygous_CYP1A2_star_21

Class: CYP2A6_star_1
    Annotations: rdfs:label "CYP2A6 *1"
    SubClassOf: CYP2A6

Class: CYP2A6_star_1A
    Annotations: rdfs:label "CYP2A6 *1A"
    SubClassOf: CYP2A6_star_1

Class: human_with_CYP2A6_star_1A
SubClassOf: human_with_genetic_polymorphism
Annotations: rdfs:label "human with CYP2A6 *1A"
EquivalentTo:
has some rs1801272_A and has some rs1809810_T and has some rs28399433_A and has some rs28399434_C and has some rs28399435_C and has some rs28399454_C and has some rs28399468_C and has some rs4986891_C and has some rs5031016_A and has some rs5031017_C and has some rs6413474_T and has some rs2839940_A and has some rs28399463_T

SubClassOf:
has some CYP2A6_star_1A

Class: human_with_homozygous_CYP2A6_star_1A
SubClassOf: human_with_genetic_polymorphism
Annotations: rdfs:label "human with homozygous CYP2A6 *1A" 
EquivalentTo:
has exactly 2 rs1801272_A and has exactly 2 rs1809810_T and has exactly 2 rs28399433_A and has exactly 2 rs28399434_C and has exactly 2 rs28399435_C and has exactly 2 rs28399454_C and has exactly 2 rs28399468_C and has exactly 2 rs4986891_C and has exactly 2 rs5031016_A and has exactly 2 rs5031017_C and has exactly 2 rs6413474_T and has exactly 2 rs2839940_A and has exactly 2 rs28399463_T

SubClassOf:
has exactly 2 CYP2A6_star_1A

Class: CYP2A6_star_1
    Annotations: rdfs:label "CYP2A6 *1"
    SubClassOf: CYP2A6

Class: CYP2A6_star_1B1
    Annotations: rdfs:label "CYP2A6 *1B1"
    SubClassOf: CYP2A6_star_1

Class: human_with_CYP2A6_star_1B1
SubClassOf: human_with_genetic_polymorphism
Annotations: rdfs:label "human with CYP2A6 *1B1"
SubClassOf:
has some CYP2A6_star_1B1

Class: human_with_homozygous_CYP2A6_star_1B1
SubClassOf: human_with_genetic_polymorphism
Annotations: rdfs:label "human with homozygous CYP2A6 *1B1" 
SubClassOf:
has exactly 2 CYP2A6_star_1B1

Class: CYP2A6_star_1
    Annotations: rdfs:label "CYP2A6 *1"
    SubClassOf: CYP2A6

Class: CYP2A6_star_1B2
    Annotations: rdfs:label "CYP2A6 *1B2"
    SubClassOf: CYP2A6_star_1

Class: human_with_CYP2A6_star_1B2
SubClassOf: human_with_genetic_polymorphism
Annotations: rdfs:label "human with CYP2A6 *1B2"
SubClassOf:
has some CYP2A6_star_1B2

Class: human_with_homozygous_CYP2A6_star_1B2
SubClassOf: human_with_genetic_polymorphism
Annotations: rdfs:label "human with homozygous CYP2A6 *1B2" 
SubClassOf:
has exactly 2 CYP2A6_star_1B2

Class: CYP2A6_star_1
    Annotations: rdfs:label "CYP2A6 *1"
    SubClassOf: CYP2A6

Class: CYP2A6_star_1B3
    Annotations: rdfs:label "CYP2A6 *1B3"
    SubClassOf: CYP2A6_star_1

Class: human_with_CYP2A6_star_1B3
SubClassOf: human_with_genetic_polymorphism
Annotations: rdfs:label "human with CYP2A6 *1B3"
SubClassOf:
has some CYP2A6_star_1B3

Class: human_with_homozygous_CYP2A6_star_1B3
SubClassOf: human_with_genetic_polymorphism
Annotations: rdfs:label "human with homozygous CYP2A6 *1B3" 
SubClassOf:
has exactly 2 CYP2A6_star_1B3

Class: CYP2A6_star_1
    Annotations: rdfs:label "CYP2A6 *1"
    SubClassOf: CYP2A6

Class: CYP2A6_star_1B4
    Annotations: rdfs:label "CYP2A6 *1B4"
    SubClassOf: CYP2A6_star_1

Class: human_with_CYP2A6_star_1B4
SubClassOf: human_with_genetic_polymorphism
Annotations: rdfs:label "human with CYP2A6 *1B4"
SubClassOf:
has some CYP2A6_star_1B4

Class: human_with_homozygous_CYP2A6_star_1B4
SubClassOf: human_with_genetic_polymorphism
Annotations: rdfs:label "human with homozygous CYP2A6 *1B4" 
SubClassOf:
has exactly 2 CYP2A6_star_1B4

Class: CYP2A6_star_1
    Annotations: rdfs:label "CYP2A6 *1"
    SubClassOf: CYP2A6

Class: CYP2A6_star_1B5
    Annotations: rdfs:label "CYP2A6 *1B5"
    SubClassOf: CYP2A6_star_1

Class: human_with_CYP2A6_star_1B5
SubClassOf: human_with_genetic_polymorphism
Annotations: rdfs:label "human with CYP2A6 *1B5"
SubClassOf:
has some CYP2A6_star_1B5

Class: human_with_homozygous_CYP2A6_star_1B5
SubClassOf: human_with_genetic_polymorphism
Annotations: rdfs:label "human with homozygous CYP2A6 *1B5" 
SubClassOf:
has exactly 2 CYP2A6_star_1B5

Class: CYP2A6_star_1
    Annotations: rdfs:label "CYP2A6 *1"
    SubClassOf: CYP2A6

Class: CYP2A6_star_1B6
    Annotations: rdfs:label "CYP2A6 *1B6"
    SubClassOf: CYP2A6_star_1

Class: human_with_CYP2A6_star_1B6
SubClassOf: human_with_genetic_polymorphism
Annotations: rdfs:label "human with CYP2A6 *1B6"
SubClassOf:
has some CYP2A6_star_1B6

Class: human_with_homozygous_CYP2A6_star_1B6
SubClassOf: human_with_genetic_polymorphism
Annotations: rdfs:label "human with homozygous CYP2A6 *1B6" 
SubClassOf:
has exactly 2 CYP2A6_star_1B6

Class: CYP2A6_star_1
    Annotations: rdfs:label "CYP2A6 *1"
    SubClassOf: CYP2A6

Class: CYP2A6_star_1B7
    Annotations: rdfs:label "CYP2A6 *1B7"
    SubClassOf: CYP2A6_star_1

Class: human_with_CYP2A6_star_1B7
SubClassOf: human_with_genetic_polymorphism
Annotations: rdfs:label "human with CYP2A6 *1B7"
SubClassOf:
has some CYP2A6_star_1B7

Class: human_with_homozygous_CYP2A6_star_1B7
SubClassOf: human_with_genetic_polymorphism
Annotations: rdfs:label "human with homozygous CYP2A6 *1B7" 
SubClassOf:
has exactly 2 CYP2A6_star_1B7

Class: CYP2A6_star_1
    Annotations: rdfs:label "CYP2A6 *1"
    SubClassOf: CYP2A6

Class: CYP2A6_star_1B8
    Annotations: rdfs:label "CYP2A6 *1B8"
    SubClassOf: CYP2A6_star_1

Class: human_with_CYP2A6_star_1B8
SubClassOf: human_with_genetic_polymorphism
Annotations: rdfs:label "human with CYP2A6 *1B8"
SubClassOf:
has some CYP2A6_star_1B8

Class: human_with_homozygous_CYP2A6_star_1B8
SubClassOf: human_with_genetic_polymorphism
Annotations: rdfs:label "human with homozygous CYP2A6 *1B8" 
SubClassOf:
has exactly 2 CYP2A6_star_1B8

Class: CYP2A6_star_1
    Annotations: rdfs:label "CYP2A6 *1"
    SubClassOf: CYP2A6

Class: CYP2A6_star_1B9
    Annotations: rdfs:label "CYP2A6 *1B9"
    SubClassOf: CYP2A6_star_1

Class: human_with_CYP2A6_star_1B9
SubClassOf: human_with_genetic_polymorphism
Annotations: rdfs:label "human with CYP2A6 *1B9"
SubClassOf:
has some CYP2A6_star_1B9

Class: human_with_homozygous_CYP2A6_star_1B9
SubClassOf: human_with_genetic_polymorphism
Annotations: rdfs:label "human with homozygous CYP2A6 *1B9" 
SubClassOf:
has exactly 2 CYP2A6_star_1B9

Class: CYP2A6_star_1
    Annotations: rdfs:label "CYP2A6 *1"
    SubClassOf: CYP2A6

Class: CYP2A6_star_1B10
    Annotations: rdfs:label "CYP2A6 *1B10"
    SubClassOf: CYP2A6_star_1

Class: human_with_CYP2A6_star_1B10
SubClassOf: human_with_genetic_polymorphism
Annotations: rdfs:label "human with CYP2A6 *1B10"
SubClassOf:
has some CYP2A6_star_1B10

Class: human_with_homozygous_CYP2A6_star_1B10
SubClassOf: human_with_genetic_polymorphism
Annotations: rdfs:label "human with homozygous CYP2A6 *1B10" 
SubClassOf:
has exactly 2 CYP2A6_star_1B10

Class: CYP2A6_star_1
    Annotations: rdfs:label "CYP2A6 *1"
    SubClassOf: CYP2A6
[truncated: 1,628,354 more chars]
